# Supplementary material for: Microarray Expression Profiling of Long Non-Coding RNAs Involved in Nasopharyngeal Carcinoma Metastasis
Source: Int J Mol Sci. 2016 Nov 23;17(11):1956. doi: 10.3390/ijms17111956 (PMC5133950; doi:10.3390/ijms17111956)
Supplement: Supplementary file 1 [file ijms-17-01956-s001.zip]

Archive with 4 entries (3 files):
- ijms-159581-Supplementary Materials/
- ijms-159581-Supplementary Materials/Table S1-2 Differentially Expressed LncRNAs and mRNAs.xlsx
- ijms-159581-Supplementary Materials/Table S3-6 GO and pathway analysis of dysregulated mRNAs.xlsx
- ijms-159581-Supplementary Materials/Table S7 Primers used for qRT-PCR.xlsx
