# Supplementary material for: Microarray Expression Profiling of Long Non-Coding RNAs Involved in Nasopharyngeal Carcinoma Metastasis
Source: Int J Mol Sci. 2016 Nov 23;17(11):1956. doi: 10.3390/ijms17111956 (PMC5133950; doi:10.3390/ijms17111956)
Supplement: Supplementary file 1 [file ijms-17-01956-s001.zip › ijms-159581-Supplementary Materials/Table S1-2 Differentially Expressed LncRNAs and mRNAs.xlsx]

## Sheet: lncRNAs
# Fold Change cut-off: 2.0 Normalized Intensities cut off (at least one cell line of each group): 5.0 # Column A: ProbeName, it represents probe name. # Column B: Fold change, positive value indicates up-regulation and negative value indicates down-regulation (5-8F vs 6-10B). # Column C: Log Fold change, log2 value of absolute fold change. Positive value indicates up-regulation and negative value…
Table S1. Differentially expressed lncRNAs
	Fold Change and Regulation - 5-8F vs 6-10B				Fold Change and Regulation - S18 vs S26				Annotations																	Raw Intensities				Normalized Intensities
ProbeName	Fold change([5-8F] vs [6-10B])	Log Fold change([5-8F] vs [6-10B])	Absolute Fold change([5-8F] vs [6-10B])	Regulation([5-8F] vs [6-10B])	Fold change([S18] vs [S26])	Log Fold change([S18] vs [S26])	Absolute Fold change([S18] vs [S26])	Regulation([S18] vs [S26])	type	seqname	GeneSymbol	source	RNAlength	chrom	strand	txStart	txEnd	Sequence	relationship	Associated_gene_acc	Associated_gene_name	Associated_protein_name	Associated_gene_strand	Associated_gene_start	Associated_gene_end	[6-10B](raw)	[5-8F](raw)	[S18](raw)	[S26](raw)	[6-10B](normalized)	[5-8F](normalized)	[S18](normalized)	[S26](normalized)
ASHGA5P018055	41.8251	5.3863	41.8251	up	9.1274	3.1902	9.1274	up	noncoding	ENST00000448897	RP11-149I23.3	GENCODE	232	chr10	+	91043555	91051882	CGACCATGAGGCTCTAGGGGATGGTAGAGTCACAGGATGGAAGAACTCTGTGTCCTTGAA	intronic antisense	ENST00000282673	LIPA	lipase A, lysosomal acid, cholesterol esterase [Source:HGNC Symbol;Acc:6617]	-	90984865	91102461	30.8215	2196.36	9384.73	632.714	5.26837	10.6547	12.8736	9.68343
ASHGA5P040407	32.1532	5.00689	32.1532	up	5.21107	2.38158	5.21107	up	noncoding	ENST00000510469	CTD-2263F21.1	GENCODE	456	chr5	-	38461028	38468409	GCTGTGAATATTGAGACAAAGTATGAAAAGTACCTGGCAACTGGAGATGTTTAATAAACT	intronic antisense	NM_001205301	EGFLAM	pikachurin isoform 5 precursor	+	38258510	38465582	32.5368	1815.11	794.658	88.6357	5.35383	10.3607	9.24014	6.85856
ASHGA5P040073	23.1307	4.53174	23.1307	up	7.28372	2.86468	7.28372	up	noncoding	TCONS_00023084	XLOC_010978	LincRNAs identified by Cabili et al	319	chr14	-	25591047	25614751	AGAGAAGGCACTATAGGAAGAAACAGTGAACTCTTAACAGCTGGGCAAGCAATGAGTCAG	intergenic							7.57799	271.543	49.3755	5	3.1101	7.64184	5.24375	2.37907
ASHGA5P058724	18.3654	4.19892	18.3654	up	73.2365	6.19449	73.2365	up	noncoding	uc.82-	uc.82	UCR	210	chr2	-	156727098	156727308	CTCCTACTGTGATCCCACACTGAAAAATGTTGAGTTTTAGATTAATATGCATCTTGTAAG	intergenic							5	121.031	499.29	5	2.3291	6.52802	8.57356	2.37907
ASHGA5P051755	16.3711	4.03308	16.3711	up	21.6385	4.43553	21.6385	up	noncoding	ENST00000493473	RP11-10O22.2	GENCODE	568	chr3	-	162937703	163021103	TGGCCAATAGGTAATCAGAACTTCTCTGTTCAGCTAAAAGACAGAAAAAGAGCATATGAA	intergenic							5	107.615	147.095	5	2.3291	6.36218	6.8146	2.37907
ASHGA5P037690	13.8526	3.79209	13.8526	up	3.82041	1.93373	3.82041	up	noncoding	ENST00000504337	RP1-5O6.6	GENCODE	1063	chr22	-	38616981	38618939	GTGGGCACACATTGTTCACTCAGCTGTCTCTTGTCTTCTCTATTTCTTTGGCTTCTCTCC	exon sense-overlapping	NM_001195071	TMEM184B	transmembrane protein 184B isoform a	-	38615297	38668670	5.17644	105.87	43.1332	6.11895	2.54623	6.33832	5.04939	3.11566
ASHGA5P043843	12.5993	3.65527	12.5993	up	7.55032	2.91654	7.55032	up	noncoding	ENST00000470135	RP5-884M6.1	GENCODE	673	chr7	+	106415521	106421388	ATCCTAGGCTCTCCAAATGGGAGTCTAAAGGTCTCAAAACATGGTCCAGAAGAAGTATGC	intergenic							18.8708	394.109	51.0916	5	4.51636	8.17164	5.29561	2.37907
ASHGA5P026897	12.4164	3.63418	12.4164	up	29.6187	4.88844	29.6187	up	noncoding	ENST00000531193	RP11-680F20.6	GENCODE	838	chr11	+	125821686	125826214	TACTGGGAAGGATCTGTGGTGCTATAGAAGTATGAGCAAGCTAGCTGCTTCCAGAAAAAA	natural antisense	ENST00000392693	CDON	Cdon homolog (mouse) [Source:HGNC Symbol;Acc:17104]	-	125825690	125933187	5	80.3665	201.054	5	2.3291	5.96328	7.26751	2.37907
ASHGA5P018033	10.3218	3.36763	10.3218	up	7.98383	2.99708	7.98383	up	noncoding	ENST00000448579	LINC00114	GENCODE	681	chr21	-	40110944	40113977	AGCGACATGCAAGCGAATGATATGAGAAGGACTTTAAGAAGCTGCTGAAGAACCCAAGAG	intergenic							5	66.1548	53.953	5	2.3291	5.69673	5.37615	2.37907
ASHGA5P039443	8.7716	3.13284	8.7716	up	3.96675	1.98796	3.96675	up	noncoding	TCONS_00022631	XLOC_010932	LincRNAs identified by Cabili et al	1399	chr14	+	101361101	101362601	AACTAAAATGCTGTGTAATAAATAGTGGGGCTTCACGTGCAGGAAAGGCGATTAAGAGCG	intergenic							9.27025	122.573	85.477	12.5329	3.41065	6.54349	6.04475	4.05679
ASHGA5P039928	8.75051	3.12937	8.75051	up	3.55579	1.83017	3.55579	up	noncoding	ENST00000444958	DANCR	GENCODE	709	chr4	+	53578990	53586518	AAACCTTTTGTGCCAGTCAAAAATTCTTGCTCTTGATATGTCATCACCGGAAACTACTTT	intergenic							5	55.5745	58.801	9.45454	2.3291	5.45847	5.50055	3.67038
ASHGA5P046003	7.74738	2.95371	7.74738	up	3.38574	1.75947	3.38574	up	noncoding	ENST00000443993	RP11-492E3.2	GENCODE	2449	chr9	+	132337687	132346835	ACGGACAAGAGCAAATTCAGTAGGTTGCGTCATCCACTCTATAGTGATTAAACAGGGATG	intergenic							5	48.7405	42.1732	6.83195	2.3291	5.28281	5.01536	3.25589
ASHGA5P020395	7.71305	2.9473	7.71305	up	7.29423	2.86676	7.29423	up	noncoding	uc010idt.2	LOC152742	UCSC_knowngene	2160	chr4	+	14113591	14141676	GTTTAGCCAGGTTCCAACTCTATGGGTATATCTCAGTCATTTAGCATCTGCTCTATCTTT	intergenic							5	48.5116	49.4382	5	2.3291	5.2764	5.24583	2.37907
ASHGA5P036169	7.67159	2.93953	7.67159	up	2.07278	1.05156	2.07278	up	noncoding	ENST00000446492	AC093391.2	GENCODE	488	chr2	+	136743043	136756701	GAGGGTGTGTGTGGTATTCTACATTCAGTAGGGATTTATAAATGAGGATGATATCACTCA	natural antisense	NM_001349	DARS	aspartate--tRNA ligase, cytoplasmic	-	136664253	136743222	5.92054	65.4092	44.0073	12.2624	2.74292	5.68244	5.07956	4.02799
ASHGA5P016555	7.64244	2.93403	7.64244	up	48.8986	5.61172	48.8986	up	noncoding	NR_048550	LINC00210	RefSeq	1604	chr1	+	218066241	218094146	GGCTTATAAGGGTGAAGGAGAAACTGAGGCACAATATCATGAGTTCACATGGAAAAATCA	intergenic							9.67085	111.524	335.444	5	3.4741	6.40814	7.99079	2.37907
ASHGA5P040408	7.27167	2.86229	7.27167	up	3.17125	1.66505	3.17125	up	noncoding	ENST00000510137	CTD-2263F21.1	GENCODE	337	chr5	-	38466264	38468441	GCAGAGCTGCCAAGCTGACCACTTAAGGCGCATGAGGAATAAACACTCGTTGCTGCATGC	intergenic							305.703	4152.64	3431.82	636.143	8.71283	11.5751	11.3597	9.69467
ASHGA5P034136	7.18949	2.84589	7.18949	up	7.24004	2.856	7.24004	up	noncoding	NR_027301	LOC148189	RefSeq	2085	chr19	-	28281400	28284848	CATGATGTTTTCTACTTATATTTTATTCAAAAATTTTATACTTTAAGTTCTTACCTTTAG	intergenic							7.80646	82.4372	100.674	7.80788	3.15296	5.99885	6.27821	3.42222
ASHGA5P018958	7.12854	2.83361	7.12854	up	100.503	6.6511	100.503	up	noncoding	NR_036430	SRGN	RefSeq	1122	chr10	+	70847827	70864567	TCAGTTCAAGAAAGACGAGAATCCAGGACTTGAATCGTATCTTCCCACTTTCTGAGGACT	exon sense-overlapping	NM_002727	SRGN	serglycin precursor	+	70847827	70864567	564.965	7278.27	6250.15	37.3943	9.5985	12.4321	12.2482	5.59715
ASHGA5P058665	6.39927	2.67791	6.39927	up	3.84019	1.94118	3.84019	up	noncoding	uc.110-	uc.110	UCR	243	chr2	-	237071381	237071624	CCAAGGTTGGGTTTTGACATCACTATATTTGTTGTTACAATAAATTCCACTTACATCTGC	intergenic							43.4914	488.182	61.6476	9.18534	5.79758	8.47549	5.57409	3.63292
ASHGA5P043657	6.02631	2.59128	6.02631	up	3.43381	1.77981	3.43381	up	noncoding	ENST00000412730	LINC00525	GENCODE	1188	chr7	+	47801073	47806370	AATTCCGATTTTAAACAGCATCTCTTTGTGTGGCCTGTTTGAGGCACCACACAGAGCTTG	intergenic							8.48946	74.9803	77.4034	13.1258	3.27866	5.86993	5.89902	4.11921
ASHGA5P025828	5.94256	2.57108	5.94256	up	6.44405	2.68797	6.44405	up	noncoding	NR_038311	ITGB2-AS1	RefSeq	2425	chr21	+	46340949	46349595	CCAAGGAGGATAAAGAGGTGGGAACAGGCAAGAAAACCTGGACTTAGCCTAGAAAATAAT	natural antisense	NM_000211	ITGB2	integrin beta-2 precursor	-	46305867	46340965	11.8444	106.804	43.6527	5	3.78066	6.35174	5.06704	2.37907
ASHGA5P054720	5.83122	2.5438	5.83122	up	2.56481	1.35885	2.56481	up	noncoding	NR_036485	SBF2-AS1	RefSeq	2708	chr11	+	9779839	9832866	GCCAGTAAAAACTAAAGCTCAAATTCATTTTGGCTACAAGTTTACTTTCAGGGAATTGAG	natural antisense	NM_030962	SBF2	myotubularin-related protein 13	-	9800213	10315754	9.73098	84.2465	121.811	28.1063	3.48247	6.02627	6.55019	5.19133
ASHGA5P029129	5.78531	2.53239	5.78531	up	5.54765	2.47188	5.54765	up	noncoding	NR_037676	FRMD6-AS1	RefSeq	2246	chr14	-	52116235	52118462	ACTTGGTAAGGTCTTAAATTAATTTGGTACCTACTGAGATAATCCGGCATTTCATGTGTA	intronic antisense	NM_001042481	FRMD6	FERM domain-containing protein 6 isoform 1	+	51955838	52197444	20.0298	187.707	115.865	12.0608	4.60711	7.1395	6.47669	4.00481
ASHGA5P026818	5.3131	2.40955	5.3131	up	5.63516	2.49446	5.63516	up	noncoding	TCONS_00011820	XLOC_005303	LincRNAs identified by Cabili et al	597	chr6	+	45633187	45634483	GGAGCTGGCCTATAAATCCTAAATACAGATGTAGTGATTGAACCCATCTAGGTAGCTTAT	intergenic							20.8604	179.96	196.767	20.4589	4.67157	7.08113	7.23571	4.74126
ASHGA5P057025	5.13477	2.3603	5.13477	up	2.28195	1.19027	2.28195	up	noncoding	TCONS_00012063	XLOC_005592	LincRNAs identified by Cabili et al	346	chr6	-	5047436	5054329	CTGGATGAAGTACAGCTCTGAAGTCAAGTGGATCCTATACAAACCAGAAAGACAAAGGAA	intergenic							6.18186	44.8114	52.0155	13.2463	2.80817	5.16847	5.32235	4.13208
ASHGA5P028925	5.02863	2.33017	5.02863	up	2.06884	1.04882	2.06884	up	noncoding	NR_034119	LINC00460	RefSeq	935	chr13	+	107028910	107030142	CGCCTCTGAAATGGTGACAATAACACTGTGTATTTCCTACTTTATGATCAGGATTAATAA	intergenic							80.2617	739.092	1716.96	485.757	6.73051	9.06068	10.3641	9.3153
ASHGA5P046453	4.82203	2.26964	4.82203	up	3.17376	1.66619	3.17376	up	noncoding	uc004cxd.3	BC021816	UCSC_knowngene	2427	chrX	+	15719056	15721483	ACTTTCCAACATTTTGATGCTAACCGTCGCTAGTCACTGAGCCCTGACATTTGATCTCTG	intron sense-overlapping	ENST00000498004	CA5B	carbonic anhydrase VB, mitochondrial [Source:HGNC Symbol;Acc:1378]	+	15706952	15782788	13.4869	99.7099	50.4579	9.04019	3.98692	6.25656	5.27768	3.61148
ASHGA5P017857	4.79056	2.26019	4.79056	up	6.69884	2.74391	6.69884	up	noncoding	ENST00000446406	H19	GENCODE	1612	chr11	-	2016445	2019057	GGTGGGCAGGGGTCTGGTGCGGAGAGGGCCCACAGTGGACTTGGTGACGCTGTATGCCCT	intergenic							222.084	2000.33	546.264	48.1615	8.24633	10.5065	8.7053	5.96139
ASHGA5P023244	4.22059	2.07744	4.22059	up	2.12827	1.08968	2.12827	up	noncoding	NR_028503	MIR22HG	RefSeq	1852	chr17	-	1614797	1619566	ACAACCCAAGGAAGCTGTGTCTGTTCGATTTGGTGGGAGGAGATGTGCAGGGAGCTGTAT	bidirectional	NM_001163673	WDR81	WD repeat-containing protein 81 isoform 3	+	1619816	1641893	48.4372	359.94	206.55	57.2865	5.96328	8.04073	7.30429	6.2146
ASHGA5P023689	3.98734	1.99543	3.98734	up	2.70111	1.43355	2.70111	up	noncoding	HMlincRNA152-	HMlincRNA152	LincRNAs identified by Khalil et al	10779	chr6	-	132581948	132592727	TGTGTGTGTGTGAGACTGTGCATGCATGTGTGTGTCCTCATTAGAGGAAAAACAGAAACT	intergenic							939.246	6925.89	5916.43	1309.95	10.3409	12.3364	12.1667	10.7331
ASHGA5P017283	3.98242	1.99364	3.98242	up	10.4414	3.38424	10.4414	up	noncoding	ENST00000439725	H19	GENCODE	1929	chr11	-	2016405	2018690	GGAGACGAGGGTCTCCAGCTGGGGTGGACGTGCCCACCAGCTGCCGAAGGCCAAGACGCC	intergenic							819.673	6092.03	2031.51	114.134	10.1407	12.1344	10.6022	7.21796
ASHGA5P023426	3.82213	1.93438	3.82213	up	3.04362	1.60579	3.04362	up	noncoding	NR_015389	LOC339290	RefSeq	3979	chr18	+	5238098	5246505	CCAGGAAAAAATCCTTTGCACATGGCCTGCTATCAACAATCCTCTACAATGATTCTCAGC	intergenic							40.2844	266.193	52.2604	9.8452	5.68049	7.61486	5.33077	3.72498
ASHGA5P058593	3.78717	1.92112	3.78717	up	6.57407	2.71679	6.57407	up	noncoding	uc010oax.1	NPPA-AS1	UCSC_knowngene	660	chr1	+	11900375	11907674	CAAGTGTTCTAGTAAAACGACAAGGAATATCGGCCTGAATTCTCTTCCCAAGAAGAAAGA	exon sense-overlapping	NM_001256959	CLCN6	chloride transport protein 6 isoform 2	+	11866152	11903201	16.5547	97.6197	44.4738	5	4.30555	6.22667	5.09586	2.37907
ASHGA5P027541	3.77906	1.91803	3.77906	up	2.063	1.04474	2.063	up	noncoding	ENST00000549807	RP11-818F20.5	GENCODE	701	chr12	-	104656091	104674500	ACTGCACATGTAGAACGGTGTTCCTCCTATGCTTGGGACAAATAAATCTCACAAAATCAA	intronic antisense	NM_001093771	TXNRD1	thioredoxin reductase 1, cytoplasmic isoform 3	+	104609556	104744085	1600.85	10900.1	7375.29	2154.01	11.0938	13.0119	12.4971	11.4523
ASHGA5P015134	3.72388	1.89681	3.72388	up	9.48461	3.24559	9.48461	up	noncoding	ENST00000417089	H19	GENCODE	1444	chr11	-	2016463	2018255	ACGAGGGTGACCAGGTCTCCAGCTGGGGTGGACGTGCCCACCAGCTGCCGAAGGCCAAGA	intergenic							915.825	6339.44	2172.59	134.65	10.3056	12.2024	10.7113	7.46569
ASHGA5P042029	3.6314	1.86053	3.6314	up	3.84802	1.94412	3.84802	up	noncoding	ENST00000450483	RP1-86D1.3	GENCODE	1658	chr6	-	128768788	128770446	CCAAATAAAAAGAGGCCTTTGCTTTTGTGCTACAGGCGTTTCTTATCTTTAGGAAGAATG	intron sense-overlapping	NM_001135648	PTPRK	receptor-type tyrosine-protein phosphatase kappa isoform a precursor	-	128289923	128841870	9.45917	49.5107	53.6367	7.81181	3.44165	5.30217	5.36698	3.42286
ASHGA5P047574	3.59875	1.84749	3.59875	up	2.30741	1.20627	2.30741	up	noncoding	uc001kfc.1	AK130076	UCSC_knowngene	1770	chr10	+	89706924	89708694	CAGGGGTGTGTGTGTGTAGTTAAAGATCAATTTAACTTAAAAGGTCTTGGTTAGAGAATA	intron sense-overlapping	NM_000314	PTEN	phosphatidylinositol 3,4,5-trisphosphate 3-phosphatase and dual-specificity protein phosphatase PTEN	+	89623194	89728532	784.781	5284.12	5569.79	1430.37	10.0771	11.9246	12.0673	10.861
ASHGA5P026205	3.52938	1.81942	3.52938	up	3.57238	1.83689	3.57238	up	noncoding	ENST00000499953	RP11-540A21.3	GENCODE	854	chr11	+	9779842	9812791	AGCAGGGCTAAGTGGAAAAAACTGTATCTATCTTTCATGTTAAAGAAGTCCAGAAGACTG	natural antisense	NM_030962	SBF2	myotubularin-related protein 13	-	9800213	10315754	15.0264	81.0514	45.2503	6.98636	4.15509	5.97451	5.1203	3.28341
ASHGA5P054667	3.52043	1.81575	3.52043	up	8.52791	3.09219	8.52791	up	noncoding	ENST00000447298	H19	GENCODE	524	chr11	-	2016917	2017697	CTCCCCACAGCCAGGTCTCCAGCTGGGGTGGACGTGCCCACCAGCTGCCGAAGGCCAAGA	intergenic							1091.25	7004.94	2538.53	173.781	10.5445	12.3603	10.9286	7.83645
ASHGA5P033084	3.46479	1.79277	3.46479	up	6.63721	2.73058	6.63721	up	noncoding	TCONS_00028182	XLOC_013541	LincRNAs identified by Cabili et al	1447	chr20	+	46421065	46428516	ACAGGTGACACTGGGTGACTCAGATCTTCTTGCCATAACATGGAGACACATGGTTAGAAA	intergenic							42.1767	253.162	153.235	13.3413	5.75124	7.544	6.87236	4.14179
ASHGA5P014605	3.42705	1.77697	3.42705	up	2.28729	1.19364	2.28729	up	noncoding	ENST00000411754	H19	GENCODE	1788	chr11	-	2016466	2019027	ACATCTGGAGTCTGGCAGGAAGTTAGCAAAGGTGACATCTTCTCGGGGGGAGCCGAGACT	intergenic							35.7926	207.716	84.1931	21.821	5.49913	7.27609	6.02673	4.83309
ASHGA5P029173	3.37343	1.75422	3.37343	up	9.09969	3.18582	9.09969	up	noncoding	ENST00000508827	RP11-47I22.2	GENCODE	5103	chr14	-	62023037	62037371	GGGAACTTTAGATGGGGAAATACGGATATACTGATCTCTCAACCAAATGTAATTTGTATT	intronic antisense	ENST00000556347	RP11-47I22.4		+	61995845	62124682	16.3161	84.9592	89.597	5.32677	4.28352	6.03774	6.11168	2.92586
ASHGA5P027512	3.34887	1.74368	3.34887	up	2.8713	1.5217	2.8713	up	noncoding	ENST00000556476	SLC9A7P1	pseudogene	2239	chr12	-	98848654	98850893	AGGTGTACGATAACCAAGAGCCACTGAGAGAGGGAAACTCTGATTTTATTCTGACTGAAG								11.0497	53.7247	78.4366	16.014	3.67316	5.41683	5.91709	4.39539
ASHGA5P046202	3.3256	1.73362	3.3256	up	2.71106	1.43886	2.71106	up	noncoding	ENST00000418049	RP3-339A18.6	GENCODE	218	chrX	-	53459669	53459979	ATTAGTGCTCTGATCCACAGCAATTAAGAATCTTCAGGAGCATGTGAATTTATCAAGAAG	intron sense-overlapping	NM_001037811	HSD17B10	3-hydroxyacyl-CoA dehydrogenase type-2 isoform 2	-	53458205	53461323	9.33257	44.3159	47.1579	9.98417	3.42103	5.15464	5.18204	3.74318
ASHGA5P017469	3.28704	1.71679	3.28704	up	8.98839	3.16806	8.98839	up	noncoding	ENST00000442037	H19	GENCODE	798	chr11	-	2016405	2017421	CCACAACATGAAAGCTTGGAAATGAATATGCTGCACTTTACAACCACTGCACTACCTGAC	intergenic							20016.7	107943	43499	3267.23	14.6568	16.3736	15.2189	12.0509
ASHGA5P051944	3.269	1.70885	3.269	up	2.19029	1.13112	2.19029	up	noncoding	NR_024031	DANCR	RefSeq	855	chr4	+	53578620	53580305	CCTCTCTGGTTTGTGCGCCCGTCGCAGGTCGCAGGCCTCTTTGTCAGCTGGAGTTGCGCG	intergenic							25.5047	135.91	74.8137	20.21	4.97852	6.68737	5.8544	4.72328
ASHGA5P054665	3.25434	1.70236	3.25434	up	8.64798	3.11236	8.64798	up	noncoding	uc021qbz.1	H19	UCSC_knowngene	2389	chr11	-	2016405	2019065	CTATCTCTAGGTGAAGCTAGAGGAACCAGACCTCATCAGCCCAACATCAAAGACACCATC	intergenic							14330.3	78121.8	30557.6	2324.66	14.2007	15.9031	14.6789	11.5665
ASHGA5P021547	3.10875	1.63634	3.10875	up	2.64906	1.40548	2.64906	up	noncoding	ENST00000534671	RP11-540A21.3	GENCODE	767	chr11	+	9797277	9829926	ATAAGCTGGTAAATCATGAGTTCTTCTGTTTCTTCTGCGTGGGTTGACCATGGGCATCAG	natural antisense	NM_030962	SBF2	myotubularin-related protein 13	-	9800213	10315754	41.8141	223.258	113.186	25.2143	5.73862	7.37496	6.44296	5.03748
ASHGA5P025910	3.08576	1.62563	3.08576	up	2.91642	1.5442	2.91642	up	noncoding	NR_046177	MAPRE2	RefSeq	4094	chr18	+	32621613	32723432	CCTGCTGCAGTTGGGGAATGGCGGTCAATGTGTATTCTACCTCGATAACCCAAGAGACTA	exon sense-overlapping	NM_001143826	MAPRE2	microtubule-associated protein RP/EB family member 2 isoform 2	+	32556891	32723432	34.1788	175.96	143.865	29.0094	5.42672	7.05234	6.78282	5.23863
ASHGA5P023029	2.99267	1.58143	2.99267	up	2.05376	1.03827	2.05376	up	noncoding	ENST00000568048	FAM157C	GENCODE	474	chr16	+	90195030	90204332	TTCAACTCTGAGAAATGGAATCATCGTATCGCTGATCTACGTAAACAAACTGAAGAATTG	intergenic							10.9957	47.4337	48.6637	13.7857	3.66595	5.24738	5.22576	4.18749
ASHGA5P031001	2.94849	1.55998	2.94849	up	2.40374	1.26528	2.40374	up	noncoding	ENST00000567236	RP11-626G11.3	GENCODE	1137	chr16	-	19131297	19132951	CTTCACAGTGTTTGCTAGGATGTCAATTTTGGTGGAGCTGCTGAGTCAGAAAATGATAGA	natural antisense	NM_001034841	ITPRIPL2	inositol 1,4,5-trisphosphate receptor-interacting protein-like 2 precursor	+	19125253	19132952	45.8962	234.231	156.985	38.5684	5.87864	7.43862	6.90762	5.64234
ASHGA5P044793	2.9109	1.54146	2.9109	up	9.42221	3.23607	9.42221	up	noncoding	TCONS_00001093	XLOC_000340	LincRNAs identified by Cabili et al	216	chr1	+	110626115	110627730	TTATAAACCTGCAGTCTAACAGAGCCTTCAAGGTTATGGCCATGAGAAATGTGAGTGGAG	intergenic							53.2563	273.853	63.4973	5	6.11312	7.65458	5.61514	2.37907
ASHGA5P033035	2.89806	1.53509	2.89806	up	2.05569	1.03962	2.05569	up	noncoding	TCONS_00029300	XLOC_014097	LincRNAs identified by Cabili et al	1982	chr21	-	44255638	44257805	AATATGCAAACACCCAAAAGGTTATAGGCTGTGCATTGTGTCACAAGGGAGCACTGTGCA	intergenic							46.2809	231.69	52.0294	14.7933	5.89082	7.42591	5.32326	4.28363
ASHGA5P014724	2.84873	1.51032	2.84873	up	9.74798	3.2851	9.74798	up	noncoding	uc001lva.4	H19	UCSC_knowngene	2302	chr11	-	2016405	2019065	GCTCTGGAAGCTAGAGGAACCAGACCTCATCAGCCCAACATCAAAGACACCATCGGAACA	intergenic							18418.9	85242	40178	2800.52	14.528	16.0383	15.1136	11.8285
ASHGA5P016505	2.84458	1.50822	2.84458	up	12.9641	3.69646	12.9641	up	noncoding	ENST00000431095	H19	GENCODE	1481	chr11	-	2016466	2019045	AGCACCTTGGACATCTGGAGTCTGGCAGGATTGCAGCAGGACGTCACCAGGAGGGCGAAG	intergenic							54.4269	273.451	87.3225	5	6.14441	7.65262	6.07553	2.37907
ASHGA5P027575	2.83252	1.50209	2.83252	up	4.58509	2.19695	4.58509	up	noncoding	ENST00000414039	RP11-148B18.4	GENCODE	592	chr1	-	94784034	94790125	TGGAGTTGTAGAGTTAGTCTCAAATGCCAGAGTGAAAGTCCTTGCCTATCACTCCCTCAT	intergenic							22.8113	103.604	67.5819	8.36512	4.80474	6.30683	5.7077	3.51075
ASHGA5P032170	2.80698	1.48902	2.80698	up	2.71609	1.44153	2.71609	up	noncoding	ENST00000569543	CTC-297N7.1	GENCODE	541	chr17	-	10561858	10562399	AATTTTGTAAATGCGTCTGTAGCATCCACAGGACTCATCATCTAGAATTCAAACCCTTAA	intergenic							14.5913	61.4445	45.6286	9.59585	4.10964	5.59866	5.1319	3.69037
ASHGA5P058595	2.79678	1.48376	2.79678	up	4.03499	2.01256	4.03499	up	noncoding	uc010oaz.1	NPPA-AS1	UCSC_knowngene	374	chr1	+	11900375	11907674	CCACTGAAAGAGTAAAACGACAAGGAATATCGGCCTGAATTCTCTTCCCAAGAAGAAAGA	exon sense-overlapping	NM_001256959	CLCN6	chloride transport protein 6 isoform 2	+	11866152	11903201	21.8551	97.5315	46.71	6.32383	4.74195	6.22572	5.16906	3.15649
ASHGA5P032824	2.79304	1.48184	2.79304	up	2.05636	1.04009	2.05636	up	noncoding	TCONS_00029069	XLOC_013994	LincRNAs identified by Cabili et al	1076	chr21	-	9826550	9827720	ACTTAGACATGCATGGCTTAATCTTTGAGACAAGCATATGCTACTGGCAGGATCAACCAG	intergenic							7406.23	34430.6	16900.5	5351.03	13.2323	14.7141	13.7515	12.7114
ASHGA5P046219	2.79026	1.4804	2.79026	up	2.65334	1.40781	2.65334	up	noncoding	ENST00000561973	RP6-201G10.2	GENCODE	1432	chrX	-	67233311	67234743	AAACGTTATCTGCAGTGGTAACAGTCTGACTTCTAAACTGCTATATGTAATAGAAGAACA	intergenic							57.945	287.454	78.7277	17.5063	6.24101	7.72141	5.92172	4.51391
ASHGA5P017629	2.74634	1.45751	2.74634	up	2.04251	1.03034	2.04251	up	noncoding	ENST00000443929	ASMTL-AS1	GENCODE	574	chrX	+	1520661	1522386	CTGCTAGGAGGCTCCGCTCCTTGCCTTCAGTCTGCACCAGCATGTTCAGTGACTGCATCA	natural antisense	NM_001173473	ASMTL	N-acetylserotonin O-methyltransferase-like protein isoform 2	-	1522031	1572655	17.9195	75.9436	56.5363	16.2526	4.43107	5.88858	5.44403	4.41369
ASHGA5P041994	2.74301	1.45576	2.74301	up	6.73356	2.75137	6.73356	up	noncoding	ENST00000419415	KIRREL-IT1	GENCODE	587	chr1	+	157995339	158000956	CCCCCAACAAAAGTGTTAATTAGACATCATCGGAACAGGGATATTACACAAATGAATTAA	intron sense-overlapping	NM_018240	KIRREL	kin of IRRE-like protein 1 precursor	+	157963062	158065844	40.5715	189.026	45.5876	5	5.69227	7.14803	5.13044	2.37907
ASHGA5P032845	2.72807	1.44788	2.72807	up	3.30685	1.72546	3.30685	up	noncoding	ENST00000585303	CTC-297N7.7	GENCODE	566	chr17	+	10515224	10526172	GTGTGTGTGTAGCTTTGAAAATACAAAGTATTGGGAATAGGAACTGTGATACAAACAAAG	intergenic							108.769	544.441	834.91	146.698	7.18338	8.63126	9.31383	7.58837
ASHGA5P008320	2.71581	1.44138	2.71581	up	6.62335	2.72756	6.62335	up	noncoding	NR_027918	CCDC62	RefSeq	2506	chr12	+	123259055	123311927	ATTTTCATGTGAGTAAAATAAGGAAGGAACGTTCATCACTTTAAACTGAACCTGGCAAGT	exon sense-overlapping	NM_201435	CCDC62	coiled-coil domain-containing protein 62	+	123259055	123311927	24.489	107.355	68.6247	5.61045	4.91672	6.3581	5.72976	3.0022
ASHGA5P031629	2.62283	1.39112	2.62283	up	5.50548	2.46087	5.50548	up	noncoding	ENST00000569456	CTD-2547G23.2	GENCODE	510	chr16	+	25249638	25250608	ATTTCAGTGACAATACAGGGATTCTGCCCTAGCTATTTGGATCAACTTCTTGACAAAAAA	natural antisense	NM_001012981	ZKSCAN2	zinc finger protein with KRAB and SCAN domains 2	-	25247321	25268855	16.0333	63.7736	51.3139	5.10257	4.25615	5.64728	5.30188	2.84101
ASHGA5P000033	2.55645	1.35414	2.55645	up	6.19448	2.63098	6.19448	up	noncoding	AK022061		NRED	1427	chr9	-	19228914	19230326	CCCCCTGGAAACTATCTTTGACATTGACAATCCGAAGAGCAAAAGTTTAAGAAAGGATCT	intergenic							16.9343	66.1104	42.0036	5	4.3419	5.69605	5.01006	2.37907
ASHGA5P042875	2.53286	1.34077	2.53286	up	2.10081	1.07094	2.10081	up	noncoding	ENST00000453348	AC074389.9	GENCODE	637	chr7	-	1778265	1781908	CTCTCCCTGATGTTCTGCTTGGTTATTTACTTTTAATTCATGTTGGAGCTCCTCCTGCCA	intronic antisense	NM_001128636	ELFN1	protein phosphatase 1 regulatory subunit 28 precursor	+	1748797	1787590	115.405	537.704	363.454	100.475	7.27193	8.6127	8.11459	7.04365
ASHGA5P027988	2.50739	1.32619	2.50739	up	2.00096	1.00069	2.00096	up	noncoding	ENST00000440688	RP5-1028L10.2	GENCODE	508	chr1	-	110720264	110721341	TGTGTCATCCTGCATGAACTGTTTGTGTAAAGGGGTGTGTGTGTGTACACACATGTGCAA	intronic antisense	NM_001010898	SLC6A17	sodium-dependent neutral amino acid transporter SLC6A17	+	110693131	110744823	56.0653	247.573	435.875	127.218	6.18939	7.51558	8.37791	7.37721
ASHGA5P026239	2.50253	1.32339	2.50253	up	3.66394	1.8734	3.66394	up	noncoding	ENST00000496975	AC084117.3	GENCODE	270	chr11	+	18427155	18428278	GCTTTAGGATTAATGTCCATTAGGCCTGTTCAACACATAGATACTTGATAATTTGACTAC	intron sense-overlapping	NM_001135239	LDHA	L-lactate dehydrogenase A chain isoform 2	+	18415935	18429765	66.2641	296.663	195.412	31.4313	6.44233	7.76572	7.2269	5.3535
ASHGA5P032485	2.49157	1.31705	2.49157	up	2.37177	1.24597	2.37177	up	noncoding	ENST00000574021	RP5-867C24.4	GENCODE	401	chr17	-	45238440	45239430	GAAATGGTCATTGACCTATTTGAAGCTTAGGATAATCCTCAAACAATGAGATTTCACTGT	intron sense-overlapping	NM_001114091	CDC27	cell division cycle protein 27 homolog isoform 1	-	45195310	45266665	16.702	63.1287	61.2657	15.2095	4.31756	5.63461	5.56643	4.32046
ASHGA5P021425	2.40968	1.26884	2.40968	up	3.8751	1.95423	3.8751	up	noncoding	ENST00000532168	RP11-356J5.12	GENCODE	693	chr11	+	112151208	112162495	GTTTCACAAGTGACACCAGTGATGCTGTTAAACAAGGACAATCCGGTTCATGGATTGTGA	intergenic							73.4113	317.266	984.391	149.125	6.59266	7.8615	9.56534	7.6111
ASHGA5P055631	2.36352	1.24094	2.36352	up	2.61248	1.38542	2.61248	up	noncoding	TCONS_00003663	XLOC_001453	LincRNAs identified by Cabili et al	796	chr2	+	45396701	45402931	CGCATGGCTGCTAGTTTATCAGCATAGGTCAATGAATGGTTTTAAGTTGCTATGGGTTTA	intergenic							203.762	906.663	309.606	68.7965	8.12043	9.36137	7.87061	6.48519
ASHGA5P023498	2.29676	1.1996	2.29676	up	2.53212	1.34035	2.53212	up	noncoding	ENST00000582261	AC015818.3	GENCODE	2334	chr17	-	20422624	20432000	TGGACAAACACCTCATTCCAGTAGCTGACACTGGCAATTGAACTAATTGACACCTACCAC	intergenic							112.244	471.37	210.465	49.2877	7.22908	8.42868	7.33183	5.99149
ASHGA5P027535	2.27127	1.1835	2.27127	up	2.44659	1.29077	2.44659	up	noncoding	ENST00000551299	RP11-341G23.4	GENCODE	497	chr12	-	104140092	104160684	ATTCTGTACCCATGGTGTGAAGAGTTAAAACCCATCTAAGGAGACTTTCCAAGACTCTCT	natural antisense	NM_017564	STAB2	stabilin-2 precursor	+	103981068	104160502	31.9293	119.153	55.9724	13.3014	5.32342	6.50692	5.42817	4.1374
ASHGA5P058424	2.2673	1.18097	2.2673	up	6.40714	2.67968	6.40714	up	noncoding	uc003jxc.4	GUSBP3	UCSC_knowngene	1316	chr5	-	68921200	69006272	TGGGCCAGTGGCTGTCATTACATATGAGAACTCAAGCTCCATGAGGAGATGTTTCATTGT	intergenic							20.834	73.8931	43.4089	5	4.66864	5.84962	5.05875	2.37907
ASHGA5P054920	2.25878	1.17554	2.25878	up	2.14063	1.09803	2.14063	up	noncoding	ENST00000544983	SNHG1	GENCODE	870	chr11	-	62622153	62623230	CCAGGGTGAATACAGGTAATTATCCAAATTGGTGTATGTCATCTTTGTAAATGTTCAAGA	bidirectional	NM_001012662	SLC3A2	4F2 cell-surface antigen heavy chain isoform b	+	62623483	62656355	75.7215	307.965	334.019	90.387	6.64321	7.81876	7.98325	6.88522
ASHGA5P054920	2.25878	1.17554	2.25878	up	2.14063	1.09803	2.14063	up	noncoding	ENST00000544983	SNHG1	GENCODE	870	chr11	-	62622153	62623230	CCAGGGTGAATACAGGTAATTATCCAAATTGGTGTATGTCATCTTTGTAAATGTTCAAGA	bidirectional	NM_001012664	SLC3A2	4F2 cell-surface antigen heavy chain isoform e	+	62623483	62656355	75.7215	307.965	334.019	90.387	6.64321	7.81876	7.98325	6.88522
ASHGA5P054920	2.25878	1.17554	2.25878	up	2.14063	1.09803	2.14063	up	noncoding	ENST00000544983	SNHG1	GENCODE	870	chr11	-	62622153	62623230	CCAGGGTGAATACAGGTAATTATCCAAATTGGTGTATGTCATCTTTGTAAATGTTCAAGA	bidirectional	NM_002394	SLC3A2	4F2 cell-surface antigen heavy chain isoform c	+	62623483	62656355	75.7215	307.965	334.019	90.387	6.64321	7.81876	7.98325	6.88522
ASHGA5P051945	2.22646	1.15475	2.22646	up	12.5899	3.6542	12.5899	up	noncoding	ENST00000425653	DANCR	GENCODE	823	chr4	+	53578947	53580304	ACCGTAACAATTTTGCGCTTTGCTTCCCCAGGGCTGACGCGCCACTATGTAGCGGGTTTC	intergenic							38.0693	142.247	84.6627	5	5.59306	6.74781	6.03327	2.37907
ASHGA5P054668	2.17852	1.12335	2.17852	up	4.25282	2.08842	4.25282	up	noncoding	NR_002196	H19	RefSeq	2322	chr11	-	2016405	2019065	AAGGAGCACCTTGGACATCTGGAGTCTGGCAGGAGTGATGACGGGTGGAGGGGCTAGCTC	intergenic							64.2489	248.268	120.258	16.5879	6.39535	7.5187	6.53075	4.44233
ASHGA5P046043	2.1759	1.12161	2.1759	up	2.6382	1.39955	2.6382	up	noncoding	ENST00000423793	RP11-432J22.2	GENCODE	311	chr9	+	138799657	138805359	AGATTGTCTATTTTTTCTTGAGTCAGCCGTCTGAAAAGAACACGAGGTGGACAGGGCAGA	bidirectional	NM_015447	CAMSAP1	calmodulin-regulated spectrin-associated protein 1	-	138700332	138799005	47.6496	176.644	80.497	18.0576	5.93678	7.05839	5.95971	4.56016
ASHGA5P058375	2.14374	1.10013	2.14374	up	3.14076	1.65112	3.14076	up	noncoding	uc002hom.1	LOC284100	UCSC_knowngene	2319	chr17	-	36202572	36233931	GCTACCACTGGAAAGGGGTCTACCACAGGTATCTGGCAGAATTTGCCACAGGAAATGACA	intergenic							141.038	562.766	210.67	39.6647	7.58173	8.68186	7.33329	5.68218
ASHGA5P015244	2.13122	1.09168	2.13122	up	3.04982	1.60872	3.04982	up	noncoding	ENST00000418368	GUSBP4	GENCODE	1666	chr6	-	58272355	58287658	TCAATATCCTTTCAACCCAATGGAAATGGATTGAAAGAGTGAAAGTCACTGGTCTCAAAG	intergenic							53.0913	196.669	174.893	33.7717	6.10854	7.20022	7.06087	5.45215
ASHGA5P020155	2.12003	1.08408	2.12003	up	4.88012	2.28692	4.88012	up	noncoding	uc001odz.3	BC010924	UCSC_knowngene	664	chr11	+	65269557	65270464	GTATTATCAAACTTTTTTCAGATAACATCTTCTGAGTCATAACCAGCCTGGCAGTATGAT	intergenic							43.8405	157.135	196.123	23.6069	5.8089	6.89299	7.23201	4.94509
ASHGA5P026210	2.11082	1.0778	2.11082	up	2.88803	1.53008	2.88803	up	noncoding	ENST00000532365	RP11-685M7.5	GENCODE	441	chr11	+	10804859	10823172	CCAGCATAAAGTCCTCTTAATAACGCGTCTTTTTATAATCATCGGGCAATAAATTTCTGA	intronic antisense	NM_001042559	EIF4G2	eukaryotic translation initiation factor 4 gamma 2 isoform 2	-	10818592	10830582	13.8406	42.8728	77.0769	15.665	4.03033	5.10813	5.8918	4.36172
ASHGA5P025739	2.10245	1.07207	2.10245	up	2.17901	1.12367	2.17901	up	noncoding	NR_033181	SYAP1	RefSeq	3495	chrX	+	16737706	16780807	GACTTCGGCAATAACTGAATCAGTTGCTGAAACAGCACAAACAATAAAGAAATCCGTAGA	exon sense-overlapping	NM_032796	SYAP1	synapse-associated protein 1	+	16737706	16780807	629.04	2517.81	1293.74	345.008	9.76716	10.8392	9.943	8.81933
ASHGA5P032075	2.10096	1.07105	2.10096	up	4.35095	2.12133	4.35095	up	noncoding	ENST00000572404	RP11-667K14.4	GENCODE	422	chr17	-	1946193	1946719	GATGTAGGAGCAGAGACATTTCTTGATCTTTCACTCTGCAAACTGGTCCAAGAACTTGAG	natural antisense	NM_001383	DPH1	diphthamide biosynthesis protein 1	+	1933430	1946725	14.0768	43.4941	86.3858	11.4779	4.05686	5.12791	6.05857	3.93724
ASHGA5P031094	2.09596	1.06761	2.09596	up	2.64384	1.40263	2.64384	up	noncoding	TCONS_00017504	XLOC_008152	LincRNAs identified by Cabili et al	2622	chrX	-	46458742	46461839	AAGTACAGCTGAAAAGATCACGAAAACCTTGGAGCCTTCGAGGAAAGAGAAGGGTGACTT	exon sense-overlapping	NM_001257291	SLC9A7	sodium/hydrogen exchanger 7 isoform 1 precursor	-	46458685	46618607	156.202	614.827	477.022	105.317	7.73323	8.80083	8.50881	7.10618
ASHGA5P023287	2.09273	1.06539	2.09273	up	6.64876	2.73309	6.64876	up	noncoding	uc002kmp.3	LOC339290	UCSC_knowngene	3370	chr18	+	5240988	5246505	GTATTTTCAGATCCTTTGCACATGGCCTGCTATCAACAATCCTCTACAATGATTCTCAGC	intergenic							33.3985	115.384	45.0127	5	5.39141	6.4568	5.11216	2.37907
ASHGA5P047768	2.07985	1.05648	2.07985	up	6.84097	2.7742	6.84097	up	noncoding	ENST00000433110	RP11-4C20.4	GENCODE	371	chr10	+	129732961	129734431	GCCCTTCATTCATCAAATGGGATACAACTTTCATTTCTTATTAAAATCTGGAAGTCACTC	intron sense-overlapping	NM_006504	PTPRE	receptor-type tyrosine-protein phosphatase epsilon isoform 1 precursor	+	129705324	129884164	31.4501	107.433	46.2567	5	5.30304	6.35952	5.15327	2.37907
ASHGA5P049946	2.0531	1.0378	2.0531	up	2.10781	1.07574	2.10781	up	noncoding	ENST00000581471	RP11-835E18.2	GENCODE	1564	chr18	+	5237824	5239388	CCCTGGCCACTACCAGGAAAAAGTATTTACTTTTAAAACTTGAATGTATATCTTTACCGT	intergenic							141.593	541.728	399.321	110.283	7.58563	8.62343	8.24789	7.17215
ASHGA5P052358	2.04124	1.02945	2.04124	up	3.87824	1.9554	3.87824	up	noncoding	NR_040093	STARD4-AS1	RefSeq	5525	chr5	+	110847923	111075423	GCCAGTTTGACTAGATGTAAAGTACTTGGATTAAAGTGATAATCTTACTTTGTGGCCTAT	natural antisense	NM_001142474	NREP	neuronal regeneration-related protein isoform b	-	111064999	111312628	28.5016	94.1791	81.2852	12.1705	5.14769	6.17714	5.97304	4.01764
ASHGA5P055142	2.02119	1.0152	2.02119	up	3.80423	1.9276	3.80423	up	noncoding	ENST00000529938	RP11-356J5.12	GENCODE	1166	chr11	+	112160990	112162893	TCATTCTCAGTGACACCAGTGATGCTGTTAAACAAGGACAATCCGGTTCATGGATTGTGA	intergenic							86.4457	314.503	966.862	149.135	6.83413	7.84933	9.5388	7.61119
ASHGA5P006430	2.0081	1.00583	2.0081	up	3.91504	1.96903	3.91504	up	noncoding	ENST00000318291	RP16-10B18M22.1	GENCODE	2194	chr12	+	752146	754581	CAGCCAAGAGATGGAGTGAAGGTACCTGAGCGCAGGAACCATGGTCTTCATTGCTGCCTC	intronic antisense	NM_016533	NINJ2	ninjurin-2	-	673461	772755	13.5594	39.6865	267.074	40.2495	3.99741	5.00324	7.67028	5.70126
ASHGA5P037376	-2.01663	-1.01195	2.01663	down	-2.25216	-1.17131	2.25216	down	noncoding	TCONS_00024467	XLOC_011789	LincRNAs identified by Cabili et al	3301	chr16	+	74299393	74302955	GAAAATGGCTCCTGGTGTGCAGAACTCCATGATAAATGTGCCCCCTCTAGTTCTTTATTG	intergenic							3890.31	3511.49	1736.54	2296.22	12.3435	11.3315	10.3826	11.5539
ASHGA5P035499	-2.03145	-1.02251	2.03145	down	-2.12127	-1.08493	2.12127	down	noncoding	ENST00000413451	RP5-930J4.4	GENCODE	572	chr1	+	21069479	21070455	ATGTAACTCTCCAACATTTCCTTATAAAAAAGGCAAACAAGAAGTGACAACTCATGCTCC	natural antisense	NM_016287	HP1BP3	heterochromatin protein 1-binding protein 3	-	21069170	21113181	72.8286	59.7083	69.3888	87.1097	6.58045	5.55794	5.74625	6.83118
ASHGA5P035894	-2.0322	-1.02304	2.0322	down	-2.08603	-1.06076	2.08603	down	noncoding	ENST00000433396	AC007392.3	GENCODE	682	chr2	+	66801161	66922637	CCAGGAATTAGAAAAAATAAACTGCTATTTCCGTGAGTTCCCCCTCTGTGAGCCATTTAG	intergenic							1341.01	1254.91	676.526	814.79	10.8486	9.82557	8.99988	10.0606
ASHGA5P021711	-2.04179	-1.02984	2.04179	down	-2.49284	-1.31779	2.49284	down	noncoding	ENST00000538934	RP11-807H22.6	pseudogene	718	chr11	+	71883498	71888998	CTGTATGGCCCAGTGCAGTCCCTAGAAGAAGAATGCCTGCTGCATGACCAACACCAGCCA								34.886	26.0154	35.8517	52.8936	5.46312	4.43328	4.77951	6.0973
ASHGA5P038330	-2.0463	-1.03301	2.0463	down	-2.67622	-1.4202	2.67622	down	noncoding	TCONS_00024016	XLOC_011371	LincRNAs identified by Cabili et al	443	chr15	+	96885116	96888057	AATATGTCGGCGAGCACCCACCCAAATGCAATCATTTGACCCCCTGCGGACGATAGCTGC	intergenic							31.1928	22.7522	18.9563	29.1562	5.28767	4.25466	3.82689	5.24709
ASHGA5P056884	-2.05585	-1.03974	2.05585	down	-2.20325	-1.13963	2.20325	down	noncoding	TCONS_00010217	XLOC_004685	LincRNAs identified by Cabili et al	508	chr5	+	180296861	180298361	TGAAAAATGGCACCTGCTCCAAGCCATAATATCTGGAATGTGTGGCCTTCAGAATTGCCA	intergenic							55.5002	43.7303	32.6657	42.5042	6.17519	5.13545	4.64108	5.78071
ASHGA5P017042	-2.0796	-1.05631	2.0796	down	-3.37902	-1.75661	3.37902	down	noncoding	ENST00000436963	LINC00441	GENCODE	220	chr13	-	48876582	48877795	ATACAAAGAGTCTGACACTGTTATTGCCCATCTGAACTCGTCAACTGAGAAGGAAAGAGA	bidirectional	NM_000321	RB1	retinoblastoma-associated protein	+	48877882	49056026	28.8255	20.4195	14.4235	27.1964	5.16574	4.10943	3.38789	5.1445
ASHGA5P036717	-2.10287	-1.07236	2.10287	down	-3.52402	-1.81722	3.52402	down	noncoding	TCONS_00026520	XLOC_012841	LincRNAs identified by Cabili et al	1164	chr18	-	46521049	46547823	AATGATGTTCAGCATTTTTCCCTTTGGGTTTGTCAGAGCAGGGTTGTCCCTGGATGTTCT	intergenic							78.6101	62.5414	107.3	221.983	6.69615	5.62379	6.36992	8.18714
ASHGA5P039750	-2.11064	-1.07768	2.11064	down	-3.9542	-1.98339	3.9542	down	noncoding	uc003izq.3	BC087857	UCSC_knowngene	1645	chr4	-	190784613	190860993	TTGCCCTTGTGTTCTTTGTGCGTGATTTATGACAAAATTATGAGACCTTTACATTTGTGG	bidirectional	NM_004477	FRG1	protein FRG1	+	190861973	190884359	29.5104	20.6869	20.5365	46.861	5.20261	4.12493	3.94291	5.9263
ASHGA5P020864	-2.11442	-1.08026	2.11442	down	-2.01596	-1.01147	2.01596	down	noncoding	NR_024441	LOC731779	RefSeq	810	chr8	+	142350647	142354720	GGATAACAAGCACGGTGGCTTCAGGTCCCTCCGCATTATCGCATGTGCCAGTGCTTTGCT	intergenic							78.9701	62.4878	72.1486	86.0506	6.70242	5.62216	5.80095	6.81242
ASHGA5P038738	-2.19192	-1.13219	2.19192	down	-228.334	-7.835	228.334	down	noncoding	ENST00000447181	OSBPL10-AS1	GENCODE	575	chr3	+	31750762	31756404	AAATAAACAGCTGGCTTTCCCCTATGGAAATGAGGAACTGCTGAAGATTCTGAGGAGGCT	intronic antisense	NM_001174060	OSBPL10	oxysterol-binding protein-related protein 10 isoform 2	-	31702316	32023342	91.4403	70.7242	82.3154	11831.9	6.92183	5.78964	5.99531	13.8303
ASHGA5P058705	-2.19428	-1.13375	2.19428	down	-2.21471	-1.14712	2.21471	down	noncoding	uc.204-	uc.204	UCR	202	chr7	-	1265903	1266105	TAGAGAGTAAATCTAGGATCCTTTCCCTCCGCAGTTCAGACACTAATTAACTAACCAAGA	intergenic							50.7826	36.9001	43.9254	57.5676	6.03713	4.90339	5.0759	6.22302
ASHGA5P014040	-2.25243	-1.17148	2.25243	down	-2.08136	-1.05753	2.08136	down	noncoding	ENST00000542925	RP11-551L14.1	GENCODE	520	chr12	-	31264590	31269394	GTTCAACATTCAGCCAGCCCCAGGCATGGTCTACGATTAGTACGAAAAAGGTGGAGAAGC	intergenic							629.479	531.836	409.125	495.275	9.76917	8.59769	8.28279	9.34032
ASHGA5P039088	-2.29278	-1.1971	2.29278	down	-2.31818	-1.213	2.31818	down	noncoding	ENST00000565554	RP11-145F16.2	GENCODE	2974	chr3	+	150181244	150184218	CTGTCAACAGTAGTTTGGTAGCGTGCATTAGCTTTAACTGTAATGTTTGATGTTTTTGAA	intergenic							890.748	741.503	1144.5	1556.69	10.2617	9.06457	9.7738	10.9868
ASHGA5P053853	-2.29921	-1.20114	2.29921	down	-2.36119	-1.23951	2.36119	down	noncoding	ENST00000444125	RP11-65J3.1	GENCODE	783	chr9	+	132099157	132109743	GTGTTCATCATCAGTCCCCCGGATGGGTGTTTAAGGCATTTCCAAAGCTCTGTTATTAAA	intergenic							2640.7	2119.64	4160.31	6062.42	11.8057	10.6046	11.6424	12.8819
ASHGA5P051481	-2.31296	-1.20974	2.31296	down	-4.67911	-2.22623	4.67911	down	noncoding	ENST00000444754	BX004987.3	GENCODE	776	chr1	+	143361707	143376737	ATATTACCTTAGCAGTGTGTCCCCAAGAAAGTGTCAGAGCCTTTACGTGGACCTTCTCAT	intergenic							34.7271	22.6107	32.6176	89.1329	5.45543	4.24569	4.6387	6.86494
ASHGA5P045086	-2.3306	-1.2207	2.3306	down	-2.62894	-1.39448	2.62894	down	noncoding	ENST00000528668	CTD-3232M19.2	pseudogene	3778	chr8	+	145462708	145485883	CTGGGGACCAAACCCAAGCCCTTCAGTGAGGGATGTGCCCAATAAACTCATCTGCTCCCA								2226.55	1793.47	2392.42	3757.28	11.5639	10.3432	10.8385	12.233
ASHGA5P031757	-2.42072	-1.27543	2.42072	down	-7.35758	-2.87923	7.35758	down	noncoding	ENST00000563424	RP11-401P9.4	GENCODE	3441	chr16	+	50679719	50683160	TTTAAAGATGGTGGCAGTGAAACTGGTACATGGGACCTGACTGGGCTTTGTTTGCAACTT	intergenic							109.052	77.2599	20.7711	87.5331	7.18723	5.9118	3.95998	6.83921
ASHGA5P020784	-2.47326	-1.30642	2.47326	down	-2.05211	-1.03711	2.05211	down	noncoding	ENST00000519762	RP11-909N17.3	GENCODE	417	chr8	+	144499848	144501320	TACAGAGGCTGCATGGATGTGATGGTTGGAGTGGAAGCTGACATTGTGGGCCAGGAGACC	intergenic							127.107	89.9331	71.2832	86.4871	7.41911	6.11269	5.78422	6.82133
ASHGA5P056978	-2.53198	-1.34026	2.53198	down	-2.58112	-1.368	2.58112	down	noncoding	TCONS_00011737	XLOC_005203	LincRNAs identified by Cabili et al	988	chr6	+	23416371	23455725	CAAAAAGGCCAGAAGGTCTCGCCCCACAGCAAATTAGAAGTTAATTTGCATGAGAGCAAG	intergenic							47.9098	29.6189	31.4702	47.9535	5.94571	4.60544	4.58826	5.95626
ASHGA5P040164	-2.55065	-1.35086	2.55065	down	-6.10677	-2.61041	6.10677	down	noncoding	ENST00000446530	BX004987.3	GENCODE	337	chr1	+	143361973	143372316	TCTGACAGAAAAGACATCTGAGAAACAAAACAAGCAAATTTGTTTTCCATTTTGCACCTG	intergenic							60.0118	37.9879	194.001	692.959	6.29513	4.94426	7.21633	9.82673
ASHGA5P051232	-2.58509	-1.37021	2.58509	down	-2.48063	-1.31071	2.48063	down	noncoding	ENST00000491562	PI4KAP2	GENCODE	209	chr22	-	21846264	21868512	GCTGGCTGCTGCTCACATGGTGTCTGGGCCCTTGGCACTCTGGTGAGGCGCAGGGGAGGG	intergenic							545.183	395.211	54.2717	79.3026	9.54773	8.17752	5.38435	6.69506
ASHGA5P047495	-2.58598	-1.37071	2.58598	down	-2.07072	-1.05013	2.07072	down	noncoding	ENST00000415661	RP11-464F9.19	GENCODE	441	chr10	+	75413857	75434477	GTCCTGCTCTGCCAGCCTGGCTCCGTCTTCGAATCTGAGATGTTGAAGGAGACACTGTAG	natural antisense	NM_001114133	SYNPO2L	synaptopodin 2-like protein isoform a	-	75404643	75415832	141.804	96.9946	115.759	139.991	7.58812	6.21741	6.47424	7.52437
ASHGA5P035371	-2.61404	-1.38628	2.61404	down	-2.18962	-1.13068	2.18962	down	noncoding	uc002tzb.1	AK128708	UCSC_knowngene	5089	chr2	-	157193083	157198172	GGCCTCTTTCCTATGCATTAAAATAGAAAATCCTATGGGATTACATTCATGTTTGCTTTC	intron sense-overlapping	ENST00000409572	NR4A2	nuclear receptor subfamily 4, group A, member 2 [Source:HGNC Symbol;Acc:7981]	-	157181609	157198860	133.23	89.3652	106.533	136.822	7.49039	6.10411	6.35911	7.48979
ASHGA5P032143	-2.68141	-1.42299	2.68141	down	-2.87082	-1.52146	2.87082	down	noncoding	ENST00000577807	RP11-599B13.3	GENCODE	517	chr17	-	7959542	7960939	CTCACCGCCTGATTCTCTTATTGTTGTACTAAGCACAAGCTATTATACTTATGATTCATA	intergenic							69.4239	42.198	54.4894	92.0587	6.50736	5.08437	5.39061	6.91207
ASHGA5P041839	-2.68769	-1.42637	2.68769	down	-7.46667	-2.90047	7.46667	down	noncoding	ENST00000562471	RP11-7K24.3	GENCODE	2022	chr6	-	42059975	42061997	GAACCCAGTCACTTTGCTGTTTTTCTGCCCACAAGTTTCTCTAATAAATCTTATTCTATG	intergenic							68.2301	41.481	371.429	1621.38	6.48617	5.0598	8.14699	11.0475
ASHGA5P008592	-2.73008	-1.44894	2.73008	down	-4.76629	-2.25287	4.76629	down	noncoding	ENST00000344693	ANKRD20A11P	GENCODE	1088	chr21	-	15316089	15352758	AGCAGCACAGCAGTGTGTCCCCAAGAAAGTGTCAGAGCCTTTACGTGGACCTTCCCATGG	intergenic							49.0112	28.0737	49.666	138.416	5.98074	4.5318	5.25196	7.50482
ASHGA5P021135	-2.76035	-1.46485	2.76035	down	-3.98496	-1.99457	3.98496	down	noncoding	ENST00000525909	RP11-383C5.4	GENCODE	487	chr10	-	127395870	127408093	GCCGCTCACGGAAGTGGAGCCAGAATCCACAGATGTCATTATCCATCTGCACACTTTGTT	natural antisense	NM_001202438	C10orf137	erythroid differentiation-related factor 1 isoform 1	+	127408083	127452712	70.3861	41.6183	65.6814	154.398	6.52851	5.06366	5.66614	7.6607
ASHGA5P044756	-2.84882	-1.51036	2.84882	down	-7.15667	-2.83929	7.15667	down	noncoding	uc003xjb.3	BC034319	UCSC_knowngene	838	chr8	+	32785487	32902373	GTGGTCCTTCCTCTACTGCAGCAGAGACACTGTTTTCTTCCTTTGTTCTTCCAACCCCAT	intergenic							50.1226	27.5465	71.3498	301.131	6.01721	4.50685	5.78544	8.62473
ASHGA5P019862	-3.00322	-1.58651	3.00322	down	-2.056	-1.03984	2.056	down	noncoding	ENST00000504278	RP11-834C11.5	GENCODE	307	chr12	-	54515059	54519678	CCAAAGCGAGATGTGCCTGAGACAGGTTTGACCAGGCAACTGAAAAGACATCCCTAAGGG	intergenic							74.2873	40.3023	72.6477	88.0275	6.60925	5.02273	5.80953	6.84937
ASHGA5P016908	-3.0289	-1.59879	3.0289	down	-5.47018	-2.45159	5.47018	down	noncoding	ENST00000435585	BX571672.5	GENCODE	336	chr1	-	143216055	143226395	GCAATCACAGCTAATTTTAAAACATGCACTCTGACAGAAAAGACATCTGAGAAACAAAAC	intergenic							43.3028	21.7317	111.46	357.852	5.79075	4.19196	6.42387	8.87546
ASHGA5P027841	-3.07892	-1.62243	3.07892	down	-2.56941	-1.36144	2.56941	down	noncoding	NR_038920	LOC100506314	RefSeq	1743	chr12	+	13132770	13137576	GAATGTAAAGTTGTGTTGGTAAAGAAATTCACAGATTAATAAAAGCTTAAAAATGTACCA	intronic antisense	NM_015987	HEBP1	heme-binding protein 1	-	13127798	13153243	41.0531	20.1327	29.0131	43.9541	5.711	4.08857	4.46854	5.82998
ASHGA5P038246	-3.09748	-1.6311	3.09748	down	-2.25018	-1.17004	2.25018	down	noncoding	ENST00000421735	U73167.7	GENCODE	338	chr3	-	50304072	50304803	TTGACAGTGGCAGAGTGGAGCCCTGAAGTCCACCTGAGTGAATATACCAGGGCTTGAGAA	bidirectional	NM_001005914	SEMA3B	semaphorin-3B isoform 2 precursor	+	50305039	50314572	253.353	148.037	253.362	333.214	8.43797	6.80687	7.59333	8.76337
ASHGA5P031458	-3.12123	-1.64211	3.12123	down	-2.46567	-1.30198	2.46567	down	noncoding	ENST00000567515	AC005606.15	GENCODE	504	chr16	+	2047654	2048375	AAGCATGAAACAGCCAACTGTTTACACAACACATCTGTGACATCTGACTCTGGCACCAGT	natural antisense	NM_178167	ZNF598	zinc finger protein 598	-	2047767	2059763	61.4935	31.5093	45.3714	66.1593	6.33102	4.68891	5.12291	6.42489
ASHGA5P015987	-3.13075	-1.64651	3.13075	down	-3.28462	-1.71573	3.28462	down	noncoding	uc010kxx.2	RASA4P	UCSC_knowngene	1336	chr7	-	44068485	44078607	CATGAGTGAATTCGCTGAAGGCTCTAAGGAGGCCCGAAAACACGTCAGGGCTGCGATAAG	intergenic							65.2798	33.5397	237.624	452.071	6.42033	4.77382	7.50033	9.21606
ASHGA5P045995	-3.18782	-1.67257	3.18782	down	-4.33524	-2.11611	4.33524	down	noncoding	ENST00000427109	RP11-65J3.1	GENCODE	508	chr9	+	132094578	132101180	CAGGCTGAGCAGGACTTAGAGGAACTCCGGCTACGTTTGCTGTCCCAACAAATAGACCAG	intergenic							51.1458	24.9245	17.6995	44.1744	6.0476	4.37503	3.72047	5.83658
ASHGA5P030686	-3.28789	-1.71716	3.28789	down	-2.98174	-1.57616	2.98174	down	noncoding	TCONS_00006337	XLOC_002952	LincRNAs identified by Cabili et al	847	chr3	+	184451846	184456867	AAGGCATCTTCTGTTCTCTCCGTCAGGAAGCCTCTTTTGGATGATTAACTGAGATTAAAA	intergenic							65.7671	32.0708	72.6434	127.921	6.43037	4.71321	5.80936	7.38551
ASHGA5P056638	-3.40647	-1.76828	3.40647	down	-2.03607	-1.02579	2.03607	down	noncoding	TCONS_00006866	XLOC_002675	LincRNAs identified by Cabili et al	221	chr3	+	58457650	58470467	AAATTCTTCACACCAGCTATGGCTGGTAGGAATTTCGGGCCACAACTCAGAGTCATAATG	intergenic							57.6308	26.6195	59.9596	72.368	6.23212	4.46384	5.53021	6.556
ASHGA5P018801	-3.41437	-1.77162	3.41437	down	-4.25377	-2.08874	4.25377	down	noncoding	uc001ejc.3	BC071797	UCSC_knowngene	1098	chr1	+	142803530	142826645	TTGAGAGCAGAACAAACCTTACCAGTGGCTTTAGAGGAAGAGCAAGAAAGGTGCAAAAGA	intergenic							33.2254	14.0722	33.9909	84.5774	5.38344	3.61182	4.69911	6.78785
ASHGA5P056548	-3.45174	-1.78732	3.45174	down	-3.33831	-1.73912	3.33831	down	noncoding	TCONS_00006035	XLOC_002675	LincRNAs identified by Cabili et al	464	chr3	+	58419677	58470470	TAACACTTCATGAAGTCATAATGGTGAAGAGGATGGTGACATCCAAGGACAACCACAGGG	intergenic							49.8765	22.2301	15.3388	28.8306	6.0094	4.22208	3.49067	5.22979
ASHGA5P055414	-3.46297	-1.79201	3.46297	down	-4.83809	-2.27444	4.83809	down	noncoding	TCONS_00016903	XLOC_007896	LincRNAs identified by Cabili et al	379	chr9	-	139506485	139510295	ATCACAACTTTAAACCCCGTCCGTACTGAAGCCTGCGTCCGAATTTCTTCTGTTTTTGTG	intergenic							74.6215	34.8445	82.2001	234.637	6.61886	4.82685	5.99258	8.26702
ASHGA5P034213	-3.54311	-1.82501	3.54311	down	-4.71921	-2.23854	4.71921	down	noncoding	TCONS_00016514	XLOC_007896	LincRNAs identified by Cabili et al	703	chr9	-	139506545	139507780	GCTTCTCGGGAATGGAATCACACACGGACTGTGGCGTACACATCACAACTTTAAACCCCG	intergenic							41.396	17.4411	58.1476	160.929	5.72405	3.89903	5.4854	7.72394
ASHGA5P031047	-3.81964	-1.93344	3.81964	down	-94.5911	-6.56363	94.5911	down	noncoding	ENST00000567108	CTD-3203P2.1	GENCODE	1684	chr16	-	27224630	27226314	AGACAACGTTTGTTATTATTACTGCTACTATTACTATTTGCTCCTCATGAGATCAAGGTG	natural antisense	NM_001145348	KDM8	lysine-specific demethylase 8 isoform 1	+	27215295	27233089	82.9001	35.3304	172.187	10054	6.77736	4.84393	7.03239	13.596
ASHGA5P056697	-4.0781	-2.0279	4.0781	down	-2.21639	-1.14821	2.21639	down	noncoding	TCONS_00007914	XLOC_004186	LincRNAs identified by Cabili et al	701	chr4	-	180087669	180091246	CCCCTAGACCATCACGGACGCCAAGCTTCAGGTAACTCTCACAGTGGAAGAAGGCAGGAA	intergenic							438.922	198.606	3180.96	4250.73	9.24587	7.21797	11.2519	12.4001
ASHGA5P044414	-4.31451	-2.1092	4.31451	down	-2.07052	-1.04999	2.07052	down	noncoding	ENST00000521706	KB-1608C10.2	GENCODE	796	chr8	-	95803870	95805191	GCAACTTACTAATATGTCAAACAAAACACAAGTACCAAACCTAATTCAGCACAGGTAACA	natural antisense	NM_181787	DPY19L4	protein dpy-19 homolog 4	+	95732102	95806076	190.594	77.4659	214.511	259.478	8.02438	5.91518	7.36066	8.41065
ASHGA5P052651	-4.46709	-2.15933	4.46709	down	-2.0954	-1.06722	2.0954	down	noncoding	NR_040662	HCP5	RefSeq	2547	chr6	+	31430956	31433586	ATTCTATAGTATATCCAGGTTCTCCAGATCTCTTAAGACTGTACTATAGAGGCCTGGGGA	intergenic							171.644	66.8369	242.116	294.477	7.87033	5.711	7.52437	8.59159
ASHGA5P051781	-4.55659	-2.18796	4.55659	down	-4.44376	-2.15178	4.44376	down	noncoding	ENST00000421498	RP11-385J1.2	GENCODE	393	chr3	-	178466775	178519724	GGGTCACTTGGTAAACAGCATTTAACCATTAAGAAAGTCATTAATAAAGTTCCTTGTGCT	intronic antisense	NM_005832	KCNMB2	calcium-activated potassium channel subunit beta-2	+	178276617	178562217	598.028	243.74	70.0593	182.769	9.6845	7.49655	5.76057	7.91235
ASHGA5P035002	-4.79135	-2.26043	4.79135	down	-2.40367	-1.26524	2.40367	down	noncoding	ENST00000434020	AC093609.1	GENCODE	952	chr2	-	43324883	43329829	AGATGGCATGTTCCTAAAACAGAGGAAGTAGAACCGAATAAAGCGAAATCCAACTTCCCA	intergenic							33.5701	10.0317	33.8152	47.9823	5.39876	3.13833	4.69151	5.95675
ASHGA5P033457	-5.17029	-2.37024	5.17029	down	-2.00521	-1.00375	2.00521	down	noncoding	TCONS_00028133	XLOC_013490	LincRNAs identified by Cabili et al	385	chr20	+	23484642	23487749	TTGAGGGAGTTTATTCTTTCCTTTGAATACATTTCACTCCCACCTGTAATAAACTCCCAA	intergenic							112.775	35.9524	23.6912	27.6876	7.23754	4.86729	4.16376	5.16751
ASHGA5P020083	-6.01484	-2.58853	6.01484	down	-2.19841	-1.13646	2.19841	down	noncoding	ENST00000507929	RP16-10B67L5.1	GENCODE	697	chr8	+	115294300	115307853	ACGCCGAGCTTCAGGTAACTCTCACAGTGGAAGGAAACGACGAGGCTGAATCCTGTTGGA	intergenic							239.35	69.345	1481.89	1915.7	8.34998	5.76145	10.1479	11.2844
ASHGA5P036267	-6.37362	-2.67211	6.37362	down	-3.03987	-1.60401	3.03987	down	noncoding	ENST00000426615	AC009336.24	GENCODE	1122	chr2	+	177042444	177043737	GAAGTAGGCTAAGACTGCTGTTGAACTTGAAGCTAAACTTGAATGCCATTTAAAATAACA	intergenic							505.126	143.578	1506.07	2702.06	9.43511	6.763	10.1775	11.7815
ASHGA5P045134	-6.77588	-2.76041	6.77588	down	-7.09654	-2.82712	7.09654	down	noncoding	uc003zlo.1	AK021570	UCSC_knowngene	2410	chr9	-	15163621	15166031	CCGTAGTATCACAGAATATGCTGCATTTAGATACAGGTTTAATTTGCCAGATTTTCTCAA	intergenic							216.816	55.0694	34.3093	141.631	8.20816	5.44775	4.71366	7.54077
ASHGA5P053071	-7.02278	-2.81204	7.02278	down	-40.8351	-5.35174	40.8351	down	noncoding	uc022acj.1	BC041623	UCSC_knowngene	867	chr7	-	45008119	45008986	ACGATTTAAGGTGACTCACATCAAGGTATAAGTGTTTCATGAGAACTTCTCAAGGAGAGG	intron sense-overlapping	NM_033054	MYO1G	unconventional myosin-Ig	-	45002259	45018704	51.8745	10.9525	8.98207	208.192	6.07385	3.26181	2.74449	8.09622
ASHGA5P033892	-7.95616	-2.99207	7.95616	down	-3.29106	-1.71855	3.29106	down	noncoding	ENST00000577634	CTD-2354A18.1	GENCODE	779	chr18	+	70999506	71001077	GGGACCCAGAAATATTGACTTCTGAACTATTCCTTGTGGTTGTTAACTAAGAAAAATACA	intergenic							31.7211	5	208.474	397.424	5.31364	2.32157	7.31768	9.03623
ASHGA5P044348	-7.96817	-2.99425	7.96817	down	-2.03991	-1.02851	2.03991	down	noncoding	ENST00000523313	RP11-697M17.1	GENCODE	557	chr8	-	76136132	76236551	ACACATTTGCTGCTTCCATTCTAAACATAAGTTAGAAGAACCTTTCAACTGGATTCCAAC	intergenic							126.794	25.806	162.386	191.702	7.41625	4.422	6.95469	7.9832
ASHGA5P044347	-8.0762	-3.01368	8.0762	down	-2.08128	-1.05747	2.08128	down	noncoding	ENST00000522183	RP11-697M17.1	GENCODE	833	chr8	-	76135937	76236976	CTTCAAAATAGCTATTTTAATTTTGCCTAGTGAGGTAAATGCAAACATGCTCACTATGAA	intergenic							164.559	34.0472	203.737	247.872	7.81015	4.79647	7.28494	8.34242
ASHGA5P019397	-8.38487	-3.06779	8.38487	down	-4.69861	-2.23224	4.69861	down	noncoding	NR_033810	CYP3A5	RefSeq	2859	chr7	-	99257866	99277621	TGCCCAATAAGGAAGCCTCTGAGGAGAAAAACAAAGGGAGAAACATAGAGAACGGTTGCT	exon sense-overlapping	NM_000777	CYP3A5	cytochrome P450 3A5 isoform 1	-	99245812	99277621	112.356	21.274	166.452	453.75	7.23119	4.16341	6.98993	9.22217
ASHGA5P022831	-8.73123	-3.12618	8.73123	down	-8.40563	-3.07136	8.40563	down	noncoding	ENST00000563602	RP11-44F21.5	GENCODE	345	chr4	-	76007246	76008878	AGATTCTAAGGTGGAAAATGAAGCACAGAGAAGTTCAGTGATGGACCTCAGATACTACCA	intergenic							34.5911	5	9.86581	45.7398	5.44775	2.32157	2.82045	5.8918
ASHGA5P047680	-8.80396	-3.13815	8.80396	down	-3.57469	-1.83782	3.57469	down	noncoding	NR_038940	LOC100505839	RefSeq	2023	chr10	+	105506536	105515167	GGGGATTATGATGGAGCTTCAGAATTAAACTGATTAAAACTGGCCCAGAGTCACACAACT	intronic antisense	NM_014631	SH3PXD2A	SH3 and PX domain-containing protein 2A	-	105353783	105615164	43.9049	7.21188	695.738	1445.95	5.8112	2.67305	9.03976	10.8776
ASHGA5P048975	-8.9208	-3.15717	8.9208	down	-5.52255	-2.46534	5.52255	down	noncoding	NR_027242	SSTR5-AS1	RefSeq	2948	chr16	-	1114081	1128731	TTTGTTTGCCTCATCAACTTTTCAATCAATAAAAAAGTGCATTTTGCTCATCGGATGCAA	intronic antisense	NM_001172560	SSTR5	somatostatin receptor type 5	+	1122755	1131454	35.253	5	87.3721	284.791	5.47874	2.32157	6.07629	8.54163
ASHGA5P027786	-12.1268	-3.60012	12.1268	down	-5.04302	-2.33429	5.04302	down	noncoding	ENST00000537269	U47924.27	GENCODE	350	chr12	+	7072408	7073610	CTTGGGAGCATGAAATAAATAAAGTGTGAAGGGGAACATGAGGAAGACTGATCCAAGTCA	intergenic							118.909	15.2226	657.232	1933.93	7.31872	3.7186	8.96528	11.2996
ASHGA5P034204	-12.171	-3.60538	12.171	down	-5.33453	-2.41536	5.33453	down	noncoding	TCONS_00016513	XLOC_007896	LincRNAs identified by Cabili et al	371	chr9	-	139506485	139508248	TCCGTACTGAAGCCTGCGTCCGAATTTCTTCTGTTTTTGTGGCGGAAGGATAAATATTCC	intergenic							47.3675	5	77.2583	242.444	5.92695	2.32157	5.89596	8.31132
ASHGA5P036553	-13.0812	-3.70942	13.0812	down	-14.4662	-3.85462	14.4662	down	noncoding	uc002vwe.1	AK023507	UCSC_knowngene	1794	chr2	+	237478467	237480261	GAGAAGGTATTATGATTTCTAATCAGGCCCAGAACAGGCCAAGTATAGGCTTTCTGAATG	exon sense-overlapping	NM_020311	CXCR7	C-X-C chemokine receptor type 7	+	237478379	237490994	50.5733	5	9.88309	78.2074	6.03099	2.32157	2.8222	6.67682
ASHGA5P044346	-15.0349	-3.91024	15.0349	down	-2.18613	-1.12838	2.18613	down	noncoding	uc003yao.3	BC062758	UCSC_knowngene	1142	chr8	-	76135660	76190696	GACCTGTGGATGTTTTTTGAAAAGTGAATCATGTAAGTAATTGAAGTCCCAGAAGAAAAG	intergenic							498.034	57.5183	462.301	592.416	9.41881	5.50857	8.46326	9.59164
ASHGA5P056574	-15.1721	-3.92335	15.1721	down	-2.264	-1.17888	2.264	down	noncoding	TCONS_00006196	XLOC_002793	LincRNAs identified by Cabili et al	355	chr3	+	125485333	125505694	ACCGGCACCCAGACAGGTGGCGACGGCAGAGGAGAAGGAAAATACATGTACAGCCAACTT	intergenic							62.901	5.88255	24.6732	32.6075	6.36253	2.43918	4.22493	5.40381
ASHGA5P015411	-15.5483	-3.95869	15.5483	down	-4.52135	-2.17675	4.52135	down	noncoding	NR_024420	LOC389634	RefSeq	682	chr12	-	8509559	8543348	CGGCAGAGGAATAACTTCACTCTTCTCTGCAACGAATCCCAAAAGTATATAATTGAGCTG	intergenic							126.936	12.638	17.8283	46.241	7.41789	3.45921	3.731	5.90775
ASHGA5P023553	-17.6724	-4.14343	17.6724	down	-2.5856	-1.3705	2.5856	down	noncoding	ENST00000583942	CTD-2354A18.1	GENCODE	847	chr18	+	70993975	71016598	CACAGTGGAAGAGACCTTGAAGATTTGTTGTTCAAGGAGAAACTGAAGAGCAAGAAGGAA	intergenic							174.131	15.5698	949.741	1453.93	7.8919	3.74847	9.51355	10.8841
ASHGA5P030194	-21.549	-4.42955	21.549	down	-24.8422	-4.63472	24.8422	down	noncoding	ENST00000560054	RP11-499F3.2	GENCODE	569	chr15	-	81952822	82090465	AGAAAACAACCTGGTTCCTGGAAGGAGAGAAACAAGGTGGAGTCTTCTCACAGAAACAAG	intergenic							83.794	5.28409	8.46091	123.741	6.79134	2.36179	2.70137	7.33609
ASHGA5P044758	-21.9236	-4.45442	21.9236	down	-5.75509	-2.52484	5.75509	down	noncoding	ENST00000520819	RP11-11N9.4	GENCODE	712	chr8	+	32853695	32902320	CTGCAGGTTAAGAGAAATTGAGAAACGATGGAGAATTTAAGTGTTTTAGATCCTACATAC	intergenic							82.8022	5	87.7221	297.642	6.77599	2.32157	6.08176	8.6066
ASHGA5P039455	-30.3572	-4.92397	30.3572	down	-24.5728	-4.61899	24.5728	down	noncoding	ENST00000567197	RP11-44F21.5	GENCODE	571	chr4	-	76007134	76007705	TATGTGTCTATCTTTCCTGCTGTTCATATTATTGAGTTAGCCAAATAAATTCAATTTTTT	intergenic							131.962	6.61481	12.1671	160.525	7.47576	2.55179	3.10075	7.71974
ASHGA5P029304	-47.2333	-5.56173	47.2333	down	-2.96202	-1.56658	2.96202	down	noncoding	ENST00000565058	RP11-747H7.3	GENCODE	3040	chr14	-	92223102	92226142	CCCTACTGCCTATTTCTAGGTGCTGTTCCCTTTAATAAGTATATTTTGAACATCATTTGT	intron sense-overlapping	ENST00000553676	CATSPERB	catsper channel auxiliary subunit beta [Source:HGNC Symbol;Acc:20500]	-	92189480	92247032	333.773	11.1419	76.5632	133.609	8.84627	3.28453	5.88427	7.45085
ASHGA5P030193	-50.4783	-5.65759	50.4783	down	-28.2287	-4.81909	28.2287	down	noncoding	ENST00000560097	RP11-499F3.2	GENCODE	566	chr15	-	81952822	82163466	TAAAAAGCCGTTTCAAGATGAAATCTTATGAGTCATTATCATGTCTTCTGAGGGCTGAGA	intergenic							418.058	13.1538	49.727	822.847	9.17452	3.51692	5.25358	10.0727
ASHGA5P050019	-81.5666	-6.34991	81.5666	down	-2.18432	-1.12719	2.18432	down	noncoding	NR_038340	LOC100505817	RefSeq	1181	chr18	+	70992175	71017124	TTTGTACACTGGTCTATTTCTTCAAAACATTAAATACTATTGATAAGATATCACCTTTTA	intergenic							1738.14	35.9536	5978.2	8212.39	11.2173	4.86734	12.187	13.3142

## Sheet: mRNAs
# Fold Change cut-off: 2.0 Normalized Intensities cut off (at least one cell line of each group): 5.0 # Column A: ProbeName, it represents probe name. # Column B: Fold change, positive value indicates up-regulation and negative value indicates down-regulation (5-8F vs 6-10B). # Column C: Log Fold change, log2 value of absolute fold change. Positive value indicates up-regulation and negative value…
Table S2. Differentially expressed mRNAs
	Fold change and Regulation 5-8F vs 6-10B				Fold change and Regulation - S18 vs S26				Annotations															Raw Intensity				Normalized Intensity
ProbeName	Fold change([5-8F] vs [6-10B])	Log Fold change([5-8F] vs [6-10B])	Absolute Fold change([5-8F] vs [6-10B])	Regulation([5-8F] vs [6-10B])	Fold change([S18] vs [S26])	Log Fold change([S18] vs [S26])	Absolute Fold change([S18] vs [S26])	Regulation([S18] vs [S26])	type	seqname	ccdsID	GeneSymbol	source	RNAlength	chrom	strand	txStart	txEnd	Sequence	EntrezID	Unigene	GO	product	[6-10B](raw)	[5-8F](raw)	[S18](raw)	[S26](raw)	[6-10B](normalized)	[5-8F](normalized)	[S18](normalized)	[S26](normalized)
ASHGA5P026634	4.49533	2.16843	4.49533	up	3.37237	1.75376	3.37237	up	protein_coding	NM_016147	CCDS44678.1	PPME1	RefSeq	2484	chr11	+	73882367	73965748	AATTATGCTGATTGGACATAGCATGGGTGGTGCTATTGCAGTCCACACAGCATCATCCAA	51400	Hs.503251	GO:0004091|GO:0004864|GO:0006482|GO:0008601|GO:0019903|GO:0051721|GO:0051722	protein phosphatase methylesterase 1	23.8556	175.216	85.0213	14.7965	4.87709	7.04551	6.03756	4.2838
ASHGA5P007717	2.18752	1.1293	2.18752	up	2.45709	1.29695	2.45709	up	protein_coding	NM_001134338	CCDS46577.1	RNF24	RefSeq	3313	chr20	-	3912068	3996216	TTGAATTTACATGAGCTCTGTGCAGTGTGCCTAGAAGACTTCAAGCCTCGAGATGAGTTG	11237	Hs.589884	GO:0000139|GO:0008270|GO:0016021	RING finger protein 24 isoform 2	24.2706	84.6153	105.489	25.3912	4.90332	6.03262	6.34355	5.0466
ASHGA5P048306	2.16892	1.11698	2.16892	up	2.93021	1.551	2.93021	up	protein_coding	NM_198896	CCDS8224.1	RAB6A	RefSeq	3419	chr11	-	73386682	73472201	GCTTGATTCCTAGCTACATTCGTGACTCCACTGTGGCAGTTGTTGTTTATGATATCACAA	5870	Hs.503222	GO:0000042|GO:0000139|GO:0003924|GO:0005515|GO:0005525|GO:0005794|GO:0005802|GO:0005829|GO:0006184|GO:0006184|GO:0006890|GO:0007264|GO:0016020|GO:0018125|GO:0019904|GO:0031410|GO:0034067|GO:0072385	ras-related protein Rab-6A isoform b	26.1785	91.493	71.9833	14.3924	5.01984	6.13682	5.79784	4.24683
ASHGA5P003165	2.31444	1.21066	2.31444	up	3.02926	1.59897	3.02926	up	protein_coding	NM_022130	CCDS3896.1	GOLPH3	RefSeq	2676	chr5	-	32124823	32174425	AGGACCGCGAGGGTTACACATCATTTTGGAATGACTGTATATCATCTGGATTACGTGGCT	64083	Hs.408909	GO:0005515|GO:0005737|GO:0005739|GO:0005758|GO:0005768|GO:0005802|GO:0005829|GO:0005886|GO:0008283|GO:0008289|GO:0010821|GO:0031965|GO:0032008|GO:0032580	Golgi phosphoprotein 3	485.463	2105.66	1324.7	254.034	9.38281	10.5935	9.97806	8.37909
ASHGA5P017211	2.96714	1.56907	2.96714	up	4.95528	2.30897	4.95528	up	protein_coding	NM_001143810	CCDS44558.1	BDNF	RefSeq	4057	chr11	-	27676441	27722600	TTTCATAAAGTTCCACCAGGTGAGAAGAGTGATGACCATCCTTTTCCTTACTATGGTTAT	627	Hs.502182	GO:0001657|GO:0005576|GO:0007399|GO:0007406|GO:0007411|GO:0007412|GO:0007611|GO:0007631|GO:0008038|GO:0008083|GO:0014047|GO:0016023|GO:0016358|GO:0019222|GO:0021675|GO:0042490|GO:0042493|GO:0042596|GO:0043524|GO:0045666|GO:0046668|GO:0048167|GO:0048839|GO:0051965	brain-derived neurotrophic factor isoform e	48.0253	248.093	97.628	11.333	5.94878	7.51785	6.23108	3.92211
ASHGA5P053359	6.543	2.70995	6.543	up	2.0717	1.05081	2.0717	up	protein_coding	NM_004911	CCDS5893.1	PDIA4	RefSeq	2970	chr7	-	148700153	148725782	ATTAAAGGATAAAGATCCTCCCATTCCTGTTGCCAAGATCGATGCAACCTCAGCGTCTGT	9601	Hs.93659	GO:0003756|GO:0005515|GO:0005788|GO:0006662|GO:0009055|GO:0009306|GO:0015035|GO:0042470|GO:0045454	protein disulfide-isomerase A4 precursor	48.923	563.931	261.637	73.9822	5.97791	8.68786	7.63917	6.58836
ASHGA5P050828	6.79338	2.76413	6.79338	up	6.1837	2.62847	6.1837	up	protein_coding	NM_000438	CCDS46523.1	PAX3	RefSeq	1504	chr2	-	223158348	223163715	AAGAAGGCCAAACACAGCATCGACGGCATCCTGAGCGAGCGAGGTAAGCGGTGGCGCCTT	5077	Hs.42146	GO:0003700|GO:0005515|GO:0005634|GO:0006366|GO:0006915|GO:0007605|GO:0009887|GO:0043565|GO:0045893|GO:0045944	paired box protein Pax-3 isoform PAX3a	5	42.4735	41.9319	5	2.3291	5.09323	5.00754	2.37907
ASHGA5P006841	2.16623	1.11519	2.16623	up	2.28174	1.19013	2.28174	up	protein_coding	ENST00000396560	CCDS10540.1	ATF7IP2	GENCODE	3665	chr16	+	10479911	10577495	AGCCTCTAAGGTTGCAAATTCAGAGGCTATGATTTTGGATAAGAATCTTGAGTCAGTTAA	80063	Hs.513343	GO:0006351|GO:0006355|GO:0005634|GO:0005737|GO:0005730|GO:0005515	activating transcription factor 7 interacting protein 2 [Source:HGNC Symbol;Acc:20397]	16.126	52.3226	43.8225	11.0205	4.26408	5.37927	5.07173	3.88159
ASHGA5P012573	2.60035	1.37871	2.60035	up	6.53772	2.70879	6.53772	up	protein_coding	NM_018490	CCDS31449.1	LGR4	RefSeq	5248	chr11	-	27387507	27494334	TTTTCTAGAAGAGCTACAATTGGCGGGCAACGACCTTTCTTTTATCCACCCAAAGGCCTT	55366	Hs.502176	GO:0004930|GO:0005886|GO:0016021|GO:0016500|GO:0030539|GO:0045892|GO:0045893|GO:0050673|GO:0061290|GO:0072202|GO:0072224|GO:0072282|GO:0090190	leucine-rich repeat-containing G-protein coupled receptor 4 precursor	12.3792	46.8579	44.2173	5	3.85091	5.22962	5.08786	2.37907
ASHGA5P026311	2.02353	1.01687	2.02353	up	5.705	2.51223	5.705	up	protein_coding	NM_014344	CCDS44570.1	FJX1	RefSeq	2701	chr11	+	35639734	35642421	TTTTCGACTACCTGACGGCCAACTTCGACCGGCTCGTAAGCAACCTCTTCAGCCTGCAGT	24147	Hs.39384	GO:0005615	four-jointed box protein 1 precursor	36.3698	122.189	77.1495	7.5564	5.52297	6.53985	5.89366	3.38143
ASHGA5P054722	2.71278	1.43977	2.71278	up	2.14541	1.10125	2.14541	up	protein_coding	NM_001124	CCDS7801.1	ADM	RefSeq	1449	chr11	+	10326641	10328923	TTTAGGATTTAGGCGCCCATGGTACAAGGAATAGTCGCGCAAGCATCCCGCTGGTGCCTC	133	Hs.441047	GO:0001570|GO:0001666|GO:0001843|GO:0002026|GO:0002031|GO:0005102|GO:0005179|GO:0005515|GO:0005576|GO:0005615|GO:0005737|GO:0006171|GO:0006701|GO:0007165|GO:0007204|GO:0007267|GO:0007507|GO:0007565|GO:0007568|GO:0008015|GO:0008209|GO:0008284|GO:0008285|GO:0009409|GO:0009611|GO:0010460|GO:0019933|GO:0030819|GO:0031100|GO:0031102|GO:0031623|GO:0031700|GO:0032496|GO:0032868|GO:0042475|GO:0042594|GO:…	ADM precursor	66.9089	325.422	188.805	51.9618	6.45745	7.89722	7.17413	6.07288
ASHGA5P004875	2.03637	1.026	2.03637	up	3.76533	1.91278	3.76533	up	protein_coding	NM_153022	CCDS8619.1	C12orf59	RefSeq	2800	chr12	+	10331556	10344403	GCCCTGCTGTATTTCATCCTGTTGCCTGACCACAGACTGGGTACATCTCTGGTATATATG	120939	Hs.226422	GO:0016021	uncharacterized protein C12orf59	28.1097	92.5102	51.2928	7.59971	5.12762	6.15362	5.30116	3.38839
ASHGA5P002153	2.34848	1.23173	2.34848	up	3.06638	1.61654	3.06638	up	protein_coding	NM_003626	CCDS31627.1	PPFIA1	RefSeq	5353	chr11	+	70116805	70230607	TCATGACCCTTTTGCCACCTTCCAGAGAAGAGGTACGAGATGACAAGACAACCATAAAGT	8500	Hs.530749	GO:0004871|GO:0005515|GO:0005737|GO:0007160|GO:0007165	liprin-alpha-1 isoform b	38.2225	150.21	345.765	65.8462	5.59883	6.83056	8.03441	6.41788
ASHGA5P005753	3.19101	1.67401	3.19101	up	16.4431	4.03941	16.4431	up	protein_coding	NM_002543	CCDS8618.1	OLR1	RefSeq	2533	chr12	-	10310898	10324790	AGCTGATCTGGACTTCATCCAGCAAGCAATTTCCTATTCCAGTTTTCCATTCTGGATGGG	4973	Hs.412484	GO:0005041|GO:0005576|GO:0005886|GO:0005887|GO:0006508|GO:0006954|GO:0007159|GO:0007596|GO:0008015|GO:0008219|GO:0016020|GO:0030246|GO:0042157|GO:0042542|GO:0050900	oxidized low-density lipoprotein receptor 1 isoform 1	90.6129	526.818	111.051	5	6.90748	8.5815	6.41848	2.37907
ASHGA5P010054	2.3862	1.25472	2.3862	up	5.23423	2.38798	5.23423	up	protein_coding	NM_032578	CCDS7275.1	MYPN	RefSeq	5830	chr10	+	69869189	69971773	CTCAAGTAAGGTGGTACTGTGAAGGCAAGGAGCTTGAAAATTCCCCAGATATTCACATCG	84665	Hs.55205	GO:0003779|GO:0005515|GO:0005634|GO:0008092|GO:0015630|GO:0017124|GO:0030018|GO:0031674|GO:0045214|GO:0051371	myopalladin isoform a	35.3028	140.974	129.954	14.4206	5.48039	6.73511	6.63711	4.24913
ASHGA5P029080	3.23961	1.69582	3.23961	up	3.7227	1.89635	3.7227	up	protein_coding	NM_021914	CCDS9650.1	CFL2	RefSeq	3125	chr14	-	35179587	35183023	CTTCGCTGTATCGTCTACTGATTCTTAAAATGTGACAAATCTGATTGGACGACTTACATG	1073	Hs.180141	GO:0003779|GO:0005515|GO:0005737|GO:0005856|GO:0016363	cofilin-2 isoform 1	16.7348	83.6946	52.7174	7.9511	4.32155	6.01737	5.3419	3.44555
ASHGA5P009275	2.68481	1.42482	2.68481	up	2.47924	1.3099	2.47924	up	protein_coding	NM_052827	CCDS8899.1	CDK2	RefSeq	2223	chr12	+	56360555	56366568	TTACACCCATGAGGTGACTCGCCGGGCCCTATTCCCTGGAGATTCTGAGATTGACCAGCT	1017	Hs.19192	GO:0000075|GO:0000082|GO:0000084|GO:0000085|GO:0000086|GO:0000216|GO:0000278|GO:0000307|GO:0000781|GO:0000793|GO:0000805|GO:0000806|GO:0004672|GO:0004693|GO:0004693|GO:0005515|GO:0005524|GO:0005634|GO:0005654|GO:0005667|GO:0005737|GO:0005768|GO:0005813|GO:0005829|GO:0006260|GO:0006275|GO:0006281|GO:0006813|GO:0006977|GO:0007067|GO:0007089|GO:0007126|GO:0007265|GO:0007596|GO:0008284|GO:0015030|GO:…	cyclin-dependent kinase 2 isoform 2	24.5924	106.42	62.9012	14.9082	4.92211	6.34692	5.60221	4.29231
ASHGA5P049424	2.49634	1.31981	2.49634	up	2.02069	1.01484	2.02069	up	protein_coding	NM_004937	CCDS11031.1	CTNS	RefSeq	4431	chr17	+	3539761	3566397	TTGTACAGAAAGAGACCGGGGTATGACCAGCTGAACTAGCACCCAGGGACCCAGTGTACC	1497	Hs.187667	GO:0005764|GO:0005765|GO:0005765|GO:0005769|GO:0005770|GO:0005886|GO:0006520|GO:0006749|GO:0007420|GO:0015184|GO:0015184|GO:0015811|GO:0015811|GO:0015811|GO:0016021|GO:0046034|GO:0050890	cystinosin isoform 2 precursor	21.7801	86.1693	68.2668	19.9775	4.73686	6.05667	5.72233	4.70748
ASHGA5P001997	3.26131	1.70545	3.26131	up	2.04463	1.03184	2.04463	up	protein_coding	NM_024612	CCDS11617.1	DHX40	RefSeq	3682	chr17	+	57642885	57685713	TATGAAGCAGGGTTTTCACAACATGGTATGATTGGTGTAACTCAACCACGAAAAGTAGCT	79665	Hs.29403	GO:0003676|GO:0005524|GO:0008026	probable ATP-dependent RNA helicase DHX40 isoform 1	121.828	739.087	481.755	137.115	7.35501	9.06047	8.52528	7.49343
ASHGA5P013583	2.397	1.26123	2.397	up	2.0696	1.04935	2.0696	up	protein_coding	NM_002902	CCDS10291.1	RCN2	RefSeq	2213	chr15	+	77223961	77242601	CTTTAGGAAGCTTCACTTAAAGGACAAGAAGCGATTTGAAAAAGCTAACCAGGATTCAGG	5955	Hs.79088	GO:0005509|GO:0005783|GO:0005788	reticulocalbin-2 precursor	705.127	3182.39	2458.56	696.613	9.92325	11.1845	10.8847	9.83532
ASHGA5P016060	3.1588	1.65938	3.1588	up	3.99286	1.99742	3.99286	up	protein_coding	ENST00000426333	CCDS11489.1	EFTUD2	GENCODE	4167	chr17	-	42927654	42976993	CAGGCGAGAGCATCATGGATACCGACTTATATGATGAGTTTGGGAATTATATTGGACCAG	9343	Hs.151787	GO:0007264|GO:0010467|GO:0006397|GO:0008380|GO:0006184|GO:0000398|GO:0005634|GO:0005737|GO:0005622|GO:0005654|GO:0030529|GO:0005681|GO:0016607|GO:0015030|GO:0071013|GO:0005515|GO:0003676|GO:0005525|GO:0003924	elongation factor Tu GTP binding domain containing 2 [Source:HGNC Symbol;Acc:30858]	23.6295	120.413	44.2702	6.00559	4.86213	6.52151	5.08921	3.09179
ASHGA5P010501	2.86915	1.52062	2.86915	up	2.88211	1.52712	2.88211	up	protein_coding	NM_024003	CCDS14734.1	L1CAM	RefSeq	5034	chrX	-	153126970	153141399	AAAGATGAGACCTTCGGCGAGTACAGTGACAACGAGGAGAAGGCCTTTGGCAGCAGCCAG	3897	Hs.522818	GO:0005886|GO:0006935|GO:0007155|GO:0007399|GO:0007411|GO:0007596|GO:0008219|GO:0016021|GO:0050900	neural cell adhesion molecule L1 isoform 2 precursor	43.0414	211.813	162.919	33.243	5.78176	7.30238	6.95941	5.43229
ASHGA5P018310	2.07298	1.05171	2.07298	up	3.43266	1.77933	3.43266	up	protein_coding	ENST00000541284	CCDS55165.1	CNOT4	GENCODE	3563	chr7	-	135046546	135194875	TCCCTGTAGCAGACAACAGCAGTTCTGTAGAGAGTTTAAATATGAAGGAATGGCAGGACG	4850	Hs.490224	GO:0000166|GO:0003723|GO:0008270|GO:0005515|GO:0003676	CCR4-NOT transcription complex, subunit 4 [Source:HGNC Symbol;Acc:7880]	15.9382	49.4544	52.7973	8.70345	4.24871	5.30042	5.34379	3.56446
ASHGA5P048544	5.21082	2.38151	5.21082	up	2.12336	1.08635	2.12336	up	protein_coding	NM_004689	CCDS32169.1	MTA1	RefSeq	2856	chr14	+	105886185	105937057	TAACATGCAGTGTCGTCTCTGCGCATCTTGTTGGACATATTGGAAGAAATATGGTGGCTT	9112	Hs.525629	GO:0003682|GO:0003700|GO:0005634|GO:0005730|GO:0005737|GO:0007165|GO:0008270|GO:0016581|GO:0043231|GO:0043565	metastasis-associated protein MTA1 MTA1	13.6783	110.036	48.1946	13.1803	4.01086	6.39237	5.21204	4.12569
ASHGA5P029232	2.01599	1.01149	2.01599	up	2.52214	1.33465	2.52214	up	protein_coding	NM_001039479	CCDS41971.1	KIAA0317	RefSeq	5445	chr14	-	75127954	75179807	ATATGACTCCTATGAAGAGGTGCACAGGATGCTGCAGCTGGCCATCAGCGAGGGTTGCGA	9870	Hs.730659	GO:0004842|GO:0005634|GO:0005737|GO:0016021|GO:0042787	protein KIAA0317	21.4142	67.3415	47.7334	10.9062	4.70989	5.72138	5.19981	3.86516
ASHGA5P052734	2.80989	1.49051	2.80989	up	2.22292	1.15246	2.22292	up	protein_coding	NM_020750	CCDS47430.1	XPO5	RefSeq	5378	chr6	-	43490067	43543812	TTGTAGTGGAAATGATCAAGCGAGAGTGGCCACAGCATTGGCCTGACATGCTAATAGAAT	57510	Hs.203206	GO:0000049|GO:0003723|GO:0005634|GO:0005654|GO:0005730|GO:0005737|GO:0005829|GO:0006886|GO:0008565|GO:0010467|GO:0031047	exportin-5	24.2208	109.928	57.5415	15.2016	4.89999	6.3905	5.47171	4.31926
ASHGA5P010333	3.05355	1.61049	3.05355	up	58.7831	5.87733	58.7831	up	protein_coding	NM_031302	CCDS9096.1	GLT8D2	RefSeq	1906	chr12	-	104382764	104443915	GAAGTTCTCCAGGGTTACAGTTCTTATCCGCGTGAATACACATGGCTCTGTTACGAAAAA	83468	Hs.631650	GO:0016021|GO:0016757	glycosyltransferase 8 domain-containing protein 2 precursor	43.1735	227.17	401.761	5	5.78666	7.39715	8.2564	2.37907
ASHGA5P051849	2.04105	1.02931	2.04105	up	2.03502	1.02504	2.03502	up	protein_coding	NM_015562	CCDS43191.1	UBXN7	RefSeq	4740	chr3	-	196080368	196159345	ACCCTTGCAGATCTATTCCGGCCACCCATTGATTTGATGCATAAAGGCAGCTTTGAAACA	26043	Hs.518524	GO:0005515|GO:0008134|GO:0031625|GO:0034098|GO:0043130	UBX domain-containing protein 7	21.0597	67.0529	87.8385	25.5913	4.6856	5.71491	6.0838	5.05875
ASHGA5P025183	3.72577	1.89754	3.72577	up	3.69512	1.88562	3.69512	up	protein_coding	NM_001085423		MILR1	RefSeq	1488	chr17	+	62461568	62464760	ATGCAAATATCCTTGAAAAACAAGCAAAGGAGGAATCTGTGCCAGAAGTGGGATCCAGGC	284021	Hs.631749	GO:0005887|GO:0033004|GO:0043303	allergin-1 precursor	14.3595	81.6297	179.102	28.5056	4.08733	5.98487	7.09747	5.21185
ASHGA5P010932	3.51043	1.81165	3.51043	up	2.27638	1.18674	2.27638	up	protein_coding	ENST00000368226	CCDS5137.1	PTPRK	GENCODE	6087	chr6	-	128289923	128841819	AGATTATATTAATGCCAACTATATTGATGGCTACCAGAGACCAAGTCATTACATTGCAAC	5796	Hs.155919	GO:0008285|GO:0045892|GO:0007155|GO:0007165|GO:0006470|GO:0048041|GO:0007179|GO:0030336|GO:0035335|GO:0016477|GO:0016311|GO:0034614|GO:0045786|GO:0034644|GO:0034394|GO:0010839|GO:0016021|GO:0016020|GO:0009986|GO:0005887|GO:0005912|GO:0005911|GO:0031256|GO:0005515|GO:0004725|GO:0016791|GO:0019901|GO:0008013|GO:0045295|GO:0005001	protein tyrosine phosphatase, receptor type, K [Source:HGNC Symbol;Acc:9674]	53.4142	332.989	190.18	49.5816	6.11756	7.92921	7.18629	5.99955
ASHGA5P010931	4.89646	2.29174	4.89646	up	4.08273	2.02953	4.08273	up	protein_coding	NM_001135648	CCDS47473.1	PTPRK	RefSeq	6173	chr6	-	128289923	128841870	GATGATCCTTCCTCAGATTATATTAATGCCAACTATATTGATATTTGGCTGTACAGGGAT	5796	Hs.155919	GO:0004725|GO:0005001|GO:0005515|GO:0005887|GO:0005911|GO:0005912|GO:0006470|GO:0007155|GO:0007165|GO:0007179|GO:0008013|GO:0008285|GO:0009986|GO:0010839|GO:0016021|GO:0016477|GO:0019901|GO:0030336|GO:0031256|GO:0034394|GO:0034614|GO:0034644|GO:0035335|GO:0045295|GO:0045786|GO:0045892|GO:0048041	receptor-type tyrosine-protein phosphatase kappa isoform a precursor	30.1705	250.037	164.682	23.6318	5.23577	7.52751	6.97644	4.94691
ASHGA5P017217	2.03671	1.02624	2.03671	up	2.57438	1.36423	2.57438	up	protein_coding	NM_015590	CCDS44245.1	GPATCH4	RefSeq	2098	chr1	-	156564099	156571279	AGCAATGACGAGGTCAAGAGTCGTGGGATGAAGTTTGCTGAGGAGCAGCTGCTAAAGCAT	54865	Hs.193832	GO:0003676	G patch domain-containing protein 4 isoform 1	71.5832	259.972	222.382	50.9394	6.55437	7.5806	7.40755	6.04332
ASHGA5P010934	2.17088	1.11828	2.17088	up	2.29103	1.19599	2.29103	up	protein_coding	NM_001878	CCDS1152.1	CRABP2	RefSeq	1088	chr1	-	156669399	156675459	AACTGACCAACGATGGGGAACTGATCCTGACCATGACGGCGGATGACGTTGTGTGCACCA	1382	Hs.405662	GO:0001972|GO:0005215|GO:0005501|GO:0005634|GO:0005730|GO:0005737|GO:0005783|GO:0006355|GO:0007165|GO:0008544|GO:0016918|GO:0019841|GO:0035115|GO:0042573	cellular retinoic acid-binding protein 2	476.587	1963.72	116.396	30.0141	9.35961	10.4779	6.48248	5.28648
ASHGA5P008025	3.18482	1.67121	3.18482	up	2.0155	1.01114	2.0155	up	protein_coding	NM_022810	CCDS14624.1	SLC25A14	RefSeq	1592	chrX	+	129474046	129507335	GGCCGTGATTCACCAGAAAAGTACCACTGTAAGTCATGAGATGTCTGGTCTGAATTGGAA	9016	Hs.194686	GO:0005739|GO:0005743|GO:0005887|GO:0006810|GO:0006839|GO:0009060	brain mitochondrial carrier protein 1 isoform UCP5S precursor	24.3745	125.888	116.665	34.283	4.91083	6.58204	6.4854	5.47426
ASHGA5P008122	2.3333	1.22237	2.3333	up	2.46014	1.29874	2.46014	up	protein_coding	NM_001170820	CCDS53593.1	IFITM10	RefSeq	3721	chr11	-	1753639	1771824	CTCCCTCAAAGTGCGAGACAAGAAGCTTCTCAATGACCTGAATGGAGCCGTGGAGGATGC	402778	Hs.121575	GO:0005886|GO:0009607|GO:0016021	interferon-induced transmembrane protein 10	14.0174	48.3606	116.481	27.9912	4.0502	5.27257	6.48309	5.18435
ASHGA5P006867	2.60141	1.37929	2.60141	up	2.21062	1.14445	2.21062	up	protein_coding	NM_004698	CCDS951.1	PRPF3	RefSeq	2480	chr1	+	150293927	150325704	AGAGCTAAAGGAGGTGTTTGGTGATGACTCTGAGATCTCTAAAGAATCATCAGGAGTAAA	9129	Hs.11776	GO:0000375|GO:0000398|GO:0005515|GO:0005634|GO:0005681|GO:0005730|GO:0005737|GO:0006397|GO:0008380|GO:0015030|GO:0016607	U4/U6 small nuclear ribonucleoprotein Prp3	74.6072	348.827	363.053	95.5837	6.61857	7.99787	8.11189	6.96744
ASHGA5P026046	4.30614	2.10639	4.30614	up	4.21052	2.074	4.21052	up	protein_coding	NM_003139	CCDS31717.1	SRPR	RefSeq	3100	chr11	-	126132813	126138877	TTCACCCATGAGGCACTCACACTCAAGTATAAACTGGACAACCAGTTTGAGCTGGTGTTT	6734	Hs.368376	GO:0003924|GO:0005047|GO:0005525|GO:0005783|GO:0005785|GO:0005789|GO:0006412|GO:0006613|GO:0006614|GO:0006987|GO:0010467|GO:0016021|GO:0030968|GO:0044267	signal recognition particle receptor subunit alpha isoform 1	12.0058	76.9804	59.2726	7.90928	3.8008	5.9072	5.51316	3.43916
ASHGA5P051163	5.86751	2.55275	5.86751	up	2.75802	1.46363	2.75802	up	protein_coding	NM_194255	CCDS13725.1	SLC19A1	RefSeq	2873	chr21	-	46934628	46962385	AAGCGACGGTGTTCAGAATGTGAACCAGTGACTCTCGGGCGCCCCTGTGGTAACTTTGCA	6573	Hs.84190	GO:0005542|GO:0005886|GO:0005887|GO:0006766|GO:0006767|GO:0008517|GO:0008518|GO:0015350|GO:0015884|GO:0016020|GO:0044281|GO:0046655|GO:0051958	folate transporter 1 isoform 1	12.053	107.475	92.4252	19.7701	3.8071	6.35985	6.15747	4.69384
ASHGA5P002514	5.77636	2.53016	5.77636	up	2.03727	1.02664	2.03727	up	protein_coding	NM_017691	CCDS32282.1	LRRC49	RefSeq	2868	chr15	+	71184927	71342436	AGTAGGCAAGGTGATCATATTAATTTGGTGAGCTCATCATTGTCATCATTTCCTATTCTT	54839	Hs.12692	GO:0005737|GO:0005874	leucine-rich repeat-containing protein 49 isoform 2	12.0393	105.623	87.2851	25.3989	3.80512	6.33528	6.07434	5.0477
ASHGA5P014791	2.99314	1.58166	2.99314	up	2.82778	1.49967	2.82778	up	protein_coding	NM_001143826	CCDS45851.1	MAPRE2	RefSeq	4191	chr18	+	32556891	32723432	GATGCTCAAGTTGGGGAATGGCGGTCAATGTGTATTCTACCTCGATAACCCAAGAGACTA	10982	Hs.532824	GO:0005737|GO:0005874|GO:0007067|GO:0007165|GO:0008017|GO:0008283|GO:0015630|GO:0051301	microtubule-associated protein RP/EB family member 2 isoform 2	38.9169	197.381	123.058	25.7056	5.6255	7.20716	6.56453	5.06486
ASHGA5P003137	2.94404	1.5578	2.94404	up	2.86736	1.51972	2.86736	up	protein_coding	NM_018243	CCDS34018.1	2014-09-11	RefSeq	5582	chr4	+	77870894	77959768	GAGACCGTCTAATGAAGAGCTTCGAAACTTGTCTTTGTCTGGCCATGTGGGATTTGACAG	55752	Hs.128199	GO:0001725|GO:0005515|GO:0005525|GO:0005737|GO:0007049|GO:0030054|GO:0030424|GO:0031105|GO:0043197|GO:0045202|GO:0051291|GO:0051301	septin-11	10.1314	42.6408	42.1899	8.27203	3.54143	5.09923	5.01588	3.49615
ASHGA5P011216	3.61146	1.85258	3.61146	up	3.70876	1.89094	3.70876	up	protein_coding	NM_000425	CCDS14733.1	L1CAM	RefSeq	5046	chrX	-	153126970	153141399	GGACTCTGAGGCCCGACCGATGAAAGATGAGACCTTCGGCGAGTACAGGTCCCTGGAGAG	3897	Hs.522818	GO:0005886|GO:0006935|GO:0007155|GO:0007399|GO:0007411|GO:0007596|GO:0008219|GO:0016021|GO:0050900	neural cell adhesion molecule L1 isoform 1 precursor	30.2401	181.685	164.166	26.0159	5.23991	7.09249	6.97206	5.08113
ASHGA5P001084	2.00229	1.00165	2.00229	up	2.44116	1.28757	2.44116	up	protein_coding	ENST00000380877	CCDS32239.1	GABPB1	GENCODE	3016	chr15	-	50569388	50647605	CAGAAATAGAAGAGAGAGAAGCTCTTCAGAAACAGCTGGATGAAGCAAATCGAGAAGCAC	2553	Hs.654350	GO:0006351|GO:0045944|GO:0006357|GO:0005634|GO:0003700|GO:0005515|GO:0046982|GO:0044212	GA binding protein transcription factor, beta subunit 1 [Source:HGNC Symbol;Acc:4074]	57.5349	200.952	127.925	30.9648	6.22973	7.23138	6.617	5.32943
ASHGA5P014128	2.06601	1.04685	2.06601	up	3.0277	1.59822	3.0277	up	protein_coding	NM_001356	CCDS43931.1	DDX3X	RefSeq	5433	chrX	+	41192650	41209524	AGTACAGCCAGCAAAGGGCGCTATATTCCTCCTCATTTAAGGAACCGAGAAGCTACTAAA	1654	Hs.731543	GO:0003677|GO:0003723|GO:0004003|GO:0004004|GO:0005515|GO:0005524|GO:0005634|GO:0005737|GO:0005741|GO:0005852|GO:0006200|GO:0006351|GO:0007059|GO:0007243|GO:0008134|GO:0008143|GO:0008190|GO:0008625|GO:0009615|GO:0010494|GO:0010501|GO:0016607|GO:0016887|GO:0017148|GO:0019048|GO:0022627|GO:0030307|GO:0030308|GO:0031333|GO:0031369|GO:0032728|GO:0034063|GO:0035613|GO:0042256|GO:0043024|GO:0043065|GO:…	ATP-dependent RNA helicase DDX3X isoform 1	17.1669	53.5201	68.9957	13.3201	4.36503	5.41188	5.73709	4.13887
ASHGA5P012899	7.46142	2.89945	7.46142	up	8.78388	3.13486	8.78388	up	protein_coding	NM_003215	CCDS3481.1	TEC	RefSeq	3620	chr4	-	48137799	48271814	GTGGAGAGCAAGAGATAAATATGGGAATGAAGGATATATCCCAAGTAATTACGTAACGGG	7006	Hs.479670	GO:0004715|GO:0005524|GO:0005543|GO:0005737|GO:0005829|GO:0005856|GO:0005886|GO:0006468|GO:0007229|GO:0007243|GO:0010543|GO:0046872|GO:0050853	tyrosine-protein kinase Tec	5	46.8347	119.642	7.59574	2.3291	5.22855	6.52241	3.38755
ASHGA5P006667	2.27239	1.18421	2.27239	up	2.23222	1.15848	2.23222	up	protein_coding	NM_003011	CCDS6907.1	SET	RefSeq	2936	chr9	+	131451508	131458675	CGACGAGACCTCAGAAAAAGAACAGCAAGAAGCGATTGAACACATTGATGAAGTACAAAA	6418	Hs.436687	GO:0003677|GO:0004864|GO:0005515|GO:0005634|GO:0005654|GO:0005737|GO:0005783|GO:0005829|GO:0006260|GO:0006334|GO:0006337|GO:0006913|GO:0008601|GO:0010467|GO:0016070|GO:0016071|GO:0035067|GO:0042393|GO:0043234|GO:0043524|GO:0045892|GO:0048471	protein SET isoform 2	73.2052	298.374	123.357	32.7512	6.58857	7.77277	6.56748	5.409
ASHGA5P003344	5.68069	2.50607	5.68069	up	2.9031	1.5376	2.9031	up	protein_coding	NM_006851	CCDS9011.1	GLIPR1	RefSeq	3924	chr12	+	75874512	75895716	CAAGTCAAACGTTACTACTCTGTTGTATATCCAGGCTGGCCCATATATCCACGTAACAGA	11010	Hs.205558	GO:0005576|GO:0005886|GO:0016021|GO:0044255|GO:0044281	glioma pathogenesis-related protein 1 precursor	212.384	2251.41	690.748	137.292	8.18005	10.6861	9.03214	7.49454
ASHGA5P049693	3.02635	1.59758	3.02635	up	2.41992	1.27496	2.41992	up	protein_coding	ENST00000402521	CCDS45707.1	EFTUD2	GENCODE	4058	chr17	-	42927654	42976993	TTTGTGGATTGTTTAATTGAACAGACTCACCCGGAAATCAGAAAGCGCTATGACCAAGAT	9343	Hs.151787	GO:0007264|GO:0005634|GO:0005737|GO:0005622|GO:0030529|GO:0003676|GO:0005525|GO:0003924	elongation factor Tu GTP binding domain containing 2 [Source:HGNC Symbol;Acc:30858]	68.2416	370.466	216.835	52.9592	6.48639	8.08397	7.3751	6.10015
ASHGA5P003011	2.80328	1.48712	2.80328	up	7.87997	2.97819	7.87997	up	protein_coding	NM_006500	CCDS31690.1	MCAM	RefSeq	3332	chr11	-	119179233	119187840	ACCTCCACAGAGAGAAAGCTGCCGGAGCCGGAGAGCCGGGGCGTGGTCATCGTGGCTGTG	4162	Hs.599039	GO:0003094|GO:0005886|GO:0007155|GO:0009653|GO:0009897|GO:0016021|GO:0061042	cell surface glycoprotein MUC18 precursor	57.0863	284.285	157.467	11.4438	6.21798	7.7051	6.9116	3.93341
ASHGA5P016651	3.26788	1.70836	3.26788	up	14.8362	3.89105	14.8362	up	protein_coding	NM_001172632	CCDS53745.1	OLR1	RefSeq	2393	chr12	-	10310898	10324790	AATTGTTCAGGACTTCATCCAGCAAGCAATTTCCTATTCCAGTTTTCCATTCTGGATGGG	4973	Hs.412484	GO:0005041|GO:0005576|GO:0005886|GO:0005887|GO:0006508|GO:0006954|GO:0007159|GO:0007596|GO:0008015|GO:0008219|GO:0016020|GO:0030246|GO:0042157|GO:0042542|GO:0050900	oxidized low-density lipoprotein receptor 1 isoform 2	74.4568	436.707	100.035	5	6.61337	8.32173	6.27012	2.37907
ASHGA5P001896	2.10366	1.0729	2.10366	up	2.40847	1.26812	2.40847	up	protein_coding	NM_001131008	CCDS47619.1	PTPN12	RefSeq	3122	chr7	+	77167351	77269388	TTGGAGGATGATATGGGAGTATAATGTTGTGATCATTGTAATGGCCTGCCGAGAATTTGA	5782	Hs.61812	GO:0002102|GO:0004726|GO:0005515|GO:0005737|GO:0005886|GO:0006470|GO:0017124|GO:0030054|GO:0042995	tyrosine-protein phosphatase non-receptor type 12 isoform 2	80.2908	304.58	413.215	99.2799	6.73136	7.80426	8.29746	7.02934
ASHGA5P021430	2.39447	1.25971	2.39447	up	2.85158	1.51176	2.85158	up	protein_coding	NM_001177842	CCDS53722.1	SRPR	RefSeq	3016	chr11	-	126132813	126138877	GCTGCTGCAGGTTGGTTTTCAGAAGATCCTGACACTGACATATGTAGACAAATTGATAGA	6734	Hs.368376	GO:0003924|GO:0005047|GO:0005525|GO:0005783|GO:0005785|GO:0005789|GO:0006412|GO:0006613|GO:0006614|GO:0006987|GO:0010467|GO:0016021|GO:0030968|GO:0044267	signal recognition particle receptor subunit alpha isoform 2	28.4283	111.084	79.8769	16.4656	5.144	6.40371	5.94503	4.43327
ASHGA5P008208	2.22886	1.15631	2.22886	up	2.10979	1.0771	2.10979	up	protein_coding	NM_145204	CCDS10240.1	SENP8	RefSeq	1569	chr15	+	72410630	72433311	CCCGAGGCAGCTCTTGTTCAGCTTCTGGAATTTCTGAGCAGCCCTCGTCAGTACAAGATG	123228	Hs.513002	GO:0006508|GO:0008234	sentrin-specific protease 8	14.1321	46.4979	46.2533	12.7108	4.06204	5.21835	5.15295	4.07585
ASHGA5P038256	3.04885	1.60827	3.04885	up	10.1374	3.34161	10.1374	up	protein_coding	NM_004704	CCDS2837.1	RRP9	RefSeq	1588	chr3	-	51967445	51975922	ACTGCACAGGAAAAGAAGCTGCGCTTGGCCAAGCTCTACCTAGAGCAGCTCCGTCAGCAA	9136	Hs.153768	GO:0003723|GO:0005634|GO:0005730|GO:0005732|GO:0006364|GO:0030532	U3 small nucleolar RNA-interacting protein 2	12.8286	57.7957	137.225	7.50512	3.90771	5.51598	6.71471	3.3731
ASHGA5P004755	3.01433	1.59184	3.01433	up	2.16229	1.11256	2.16229	up	protein_coding	NM_006251	CCDS3932.2	PRKAA1	RefSeq	5085	chr5	-	40759480	40798297	AAGAATGGAAGGCTGGATGAAAAAGAAAGTCGGCGTCTGTTCCAACAGATCCTTTCTGGT	5562	Hs.43322	GO:0000187|GO:0001666|GO:0003682|GO:0004672|GO:0004679|GO:0004691|GO:0005515|GO:0005524|GO:0005622|GO:0005634|GO:0005829|GO:0006006|GO:0006351|GO:0006355|GO:0006468|GO:0006633|GO:0006695|GO:0006914|GO:0006950|GO:0007050|GO:0007165|GO:0008022|GO:0008284|GO:0008286|GO:0008610|GO:0010508|GO:0014823|GO:0016055|GO:0016324|GO:0019395|GO:0031000|GO:0031588|GO:0031669|GO:0032007|GO:0035174|GO:0042149|GO:…	5'-AMP-activated protein kinase catalytic subunit alpha-1 isoform 1	95.6322	524.8	419.304	113.497	6.98412	8.57596	8.32282	7.21025
ASHGA5P048335	2.6746	1.41932	2.6746	up	2.66039	1.41164	2.66039	up	protein_coding	NM_004705	CCDS8243.1	PRKRIR	RefSeq	3202	chr11	-	76061003	76091880	CACGCGGAAGAGCACGCAGTCCGACTTGGCCTTCTTCAGGTTCCCGCGGGACCCTGCCAG	5612	Hs.503315	GO:0003677|GO:0005634|GO:0006950|GO:0007165|GO:0008285|GO:0046872|GO:0046983	52 kDa repressor of the inhibitor of the protein kinase	15.1995	61.3246	75.9402	16.8108	4.17565	5.59497	5.87322	4.46158
ASHGA5P047459	7.27756	2.86346	7.27756	up	67.0623	6.06743	67.0623	up	protein_coding	NM_002727	CCDS7285.1	SRGN	RefSeq	1270	chr10	+	70847827	70864567	AAGAAAAAGGACCAATGTTCGAACTACTTCCAGGTGAATCCAACAAGATCCCCCGTCTGA	5552	Hs.1908	GO:0000139|GO:0002576|GO:0005515|GO:0005518|GO:0005576|GO:0005615|GO:0005794|GO:0006915|GO:0007596|GO:0016485|GO:0030168|GO:0030502|GO:0031093|GO:0031214|GO:0033364|GO:0033371|GO:0033373|GO:0033382|GO:0042588|GO:0042629|GO:0050710	serglycin precursor	740.505	9906.79	8296.72	75.277	9.98812	12.8516	12.6834	6.61592
ASHGA5P034512	3.18288	1.67033	3.18288	up	2.28305	1.19096	2.28305	up	protein_coding	NM_005370	CCDS12339.1	RAB8A	RefSeq	2194	chr19	+	16222489	16244445	TACTCGGGAACAAGTGTGATGTGAATGACAAGAGACAAGTTTCCAAGGAACGGGGAGAAA	4218	Hs.642874	GO:0005515|GO:0005525|GO:0005794|GO:0005886|GO:0005932|GO:0006904|GO:0007264|GO:0015031|GO:0031513|GO:0042384|GO:0048210|GO:0048471|GO:0055037	ras-related protein Rab-8A	97.4888	563.152	470.761	120.329	7.0129	8.68323	8.48725	7.29629
ASHGA5P003936	2.00935	1.00673	2.00935	up	2.28166	1.19008	2.28166	up	protein_coding	NM_152261	CCDS9110.1	C12orf23	RefSeq	3386	chr12	+	107349543	107367813	ACACCAACAGGAGATCATGAATCAGACAGATAAAAATCAACAAGAAATCCCATCATACCT	90488	Hs.257664	GO:0016021	UPF0444 transmembrane protein C12orf23	45.8635	156.232	136.99	35.4158	5.8766	6.88333	6.7128	5.52272
ASHGA5P011783	2.21404	1.14668	2.21404	up	2.21129	1.14489	2.21129	up	protein_coding	NM_033504	CCDS371.1	TMEM54	RefSeq	1063	chr1	-	33360195	33366953	TGTCACTTCCGCCATCGTGGTCATCACTTCAGGCATCGCAGCCATCGTGTTGTCACGCTA	113452	Hs.534521	GO:0003674|GO:0005575|GO:0008150|GO:0016021	transmembrane protein 54	46.9382	176.824	252.421	66.8636	5.91272	7.0594	7.58737	6.44248
ASHGA5P012936	4.05836	2.0209	4.05836	up	2.11713	1.08211	2.11713	up	protein_coding	ENST00000381843	CCDS43310.1	NUP155	GENCODE	4200	chr5	-	37291940	37370887	TTCTTTTCAGATAATCCCACCGTTTCTGGCATGTCAGATATGGATTATCCTTTGCAAGGA	9631	Hs.547696	GO:0055085|GO:0044281|GO:0015031|GO:0016032|GO:0005975|GO:0051028|GO:0006913|GO:0015758|GO:0019221|GO:0010827|GO:0008645|GO:0031965|GO:0005643|GO:0005635|GO:0005515|GO:0005215|GO:0017056	nucleoporin 155kDa [Source:HGNC Symbol;Acc:8063]	30.3763	206.164	92.6131	25.9671	5.2454	7.2663	6.16088	5.07876
ASHGA5P054433	2.09501	1.06696	2.09501	up	3.58375	1.84147	3.58375	up	protein_coding	ENST00000523500	CCDS47832.1	CLU	GENCODE	2381	chr8	-	27455512	27468874	CTCCTGTTCTCTGCAGAGGCGTGCAAAGACTCCAGAATTGGAGGCATGATGAAGACTCTG	1191	Hs.436657	GO:0006956|GO:0006958|GO:0045087|GO:0043066|GO:0006629|GO:0008284|GO:0048812|GO:0009611|GO:0009615|GO:0071363|GO:0043065|GO:0030168|GO:0008219|GO:0006916|GO:0051092|GO:0001836|GO:0008629|GO:0006979|GO:0050821|GO:0032436|GO:0007596|GO:0031018|GO:0045597|GO:2000060|GO:0002576|GO:0061077|GO:0043691|GO:2001244|GO:0051788|GO:0032463|GO:0005634|GO:0005576|GO:0005829|GO:0005739|GO:0048471|GO:0005615|GO:…	clusterin [Source:HGNC Symbol;Acc:2095]	79.4211	299.828	220.048	36.2692	6.71379	7.78075	7.39397	5.5525
ASHGA5P034221	5.80899	2.53829	5.80899	up	21.4611	4.42365	21.4611	up	protein_coding	NM_001184825	CCDS54275.1	PSG1	RefSeq	2071	chr19	-	43370612	43383871	TCTTGCCGTTTCCTAAGAGATACATTGTAAAACGTGACAGTAAGACATTCTAGCAGAATA	5669	Hs.709192	GO:0005576|GO:0007565	pregnancy-specific beta-1-glycoprotein 1 isoform 2 precursor	90.6407	956.168	411.221	10.9085	6.90813	9.44641	8.28925	3.86559
ASHGA5P034220	7.28269	2.86447	7.28269	up	2.9457	1.55861	2.9457	up	protein_coding	NM_001130167	CCDS46091.1	PSG8	RefSeq	2031	chr19	-	43256838	43269831	ACATCATAATGGGAGGTGATGAGAATAGAGGAGTAACTGGACATTTCACCTTCACCTTAT	440533	Hs.466843	GO:0005576	pregnancy-specific beta-1-glycoprotein 8 isoform b precursor	5.83101	60.8191	45.3751	8.70424	2.72045	5.58492	5.12342	3.56481
ASHGA5P001133	3.46279	1.79193	3.46279	up	2.03626	1.02592	2.03626	up	protein_coding	NM_001142554	CCDS45997.1	TRMT1	RefSeq	2195	chr19	-	13215713	13227463	TTTGTCCGTGTCTTCACCGGCCAGGCCAAGGTCAAGGCCTCAGCCAGGGCCAAGTTCTCT	55621	Hs.515169	GO:0003723|GO:0004809|GO:0008270	tRNA (guanine(26)-N(2))-dimethyltransferase isoform 2	24.838	140.31	105.36	30.6211	4.93636	6.72829	6.34201	5.31608
ASHGA5P019975	2.23596	1.16089	2.23596	up	2.21196	1.14532	2.21196	up	protein_coding	NM_001193455	CCDS54832.1	NSUN2	RefSeq	3284	chr5	-	6599351	6633473	GTTACAAAAGGTATCCTGAAGAACTTGCCTGGCACACAAATTTAAGTCGAAAAATCTTGA	54888	Hs.481526	GO:0000049|GO:0005634|GO:0005730|GO:0005737|GO:0005819|GO:0007067|GO:0016428|GO:0030488|GO:0051301	tRNA (cytosine(34)-C(5))-methyltransferase isoform 2	184.99	782.629	859.235	226.404	7.98172	9.14261	9.36002	8.21469
ASHGA5P005531	3.32648	1.734	3.32648	up	3.33521	1.73778	3.33521	up	protein_coding	NM_198566	CCDS3946.1	C5orf34	RefSeq	2540	chr5	-	43486802	43515273	CCGAACTGCTTCTTTGACTTAGAAGATATCTTATCCTGCCGTTGTAATGGCAGCTGAACT	375444	Hs.661641		uncharacterized protein C5orf34	45.6623	264.245	293.546	51.6724	5.87158	7.60558	7.80298	6.06521
ASHGA5P026129	2.10643	1.0748	2.10643	up	3.19732	1.67686	3.19732	up	protein_coding	NM_000218	CCDS7736.1	KCNQ1	RefSeq	3262	chr11	+	2466220	2870340	CGCCCGGCGGGGCAGCGCGGGCCTGGCCAAGAAGTGCCCCTTCTCGCTGGAGCTGGCGGA	3784	Hs.95162	GO:0005249|GO:0005251|GO:0005516|GO:0005764|GO:0005769|GO:0005770|GO:0005886|GO:0006349|GO:0006936|GO:0007268|GO:0007605|GO:0008015|GO:0008016|GO:0008076|GO:0008076|GO:0015271|GO:0016323|GO:0016458|GO:0042221|GO:0042383|GO:0042589|GO:0046676|GO:0060306|GO:0071435	potassium voltage-gated channel subfamily KQT member 1	77.8374	294.818	131.186	24.083	6.68139	7.7562	6.65002	4.97316
ASHGA5P003251	3.46219	1.79169	3.46219	up	3.87173	1.95298	3.87173	up	protein_coding	NM_001164163	CCDS53674.1	PPP6R3	RefSeq	5040	chr11	+	68228185	68382801	GGTAGATCTAGCCTTTTCTGATTATCAGATGCAACAAATGACGTCCAATTTTATTGACCA	55291	Hs.503022	GO:0005515|GO:0005634|GO:0005737|GO:0019903|GO:0043666	serine/threonine-protein phosphatase 6 regulatory subunit 3 isoform 2	12.3406	63.2721	49.0303	6.97896	3.84574	5.63743	5.23522	3.28224
ASHGA5P052614	2.56444	1.35865	2.56444	up	2.19073	1.13141	2.19073	up	protein_coding	NM_001111039		ZNF187	RefSeq	2835	chr6	+	28234787	28245980	AACAGTAAAGGCCTTGGACAGGAGCCATTGTGCAAACAATTCAGGCAGTTGCGTTATGAA	7741	Hs.157883	GO:0003676|GO:0003700|GO:0005634|GO:0006351|GO:0006355|GO:0008270|GO:0016032	zinc finger protein 187 isoform b	11.1512	41.0169	50.2494	13.3252	3.68648	5.04513	5.27063	4.13922
ASHGA5P010992	2.48237	1.31172	2.48237	up	2.22878	1.15625	2.22878	up	protein_coding	NM_003474	CCDS7653.1	ADAM12	RefSeq	6093	chr10	-	127702901	128077127	ACTGCTGTTTACAAATAAGAAGACCACCATTGAAAAACTAAGGTGTGTGCGCCCTTCCCG	8038	Hs.594537	GO:0004222|GO:0005515|GO:0005576|GO:0005634|GO:0005730|GO:0005739|GO:0005886|GO:0006508|GO:0007155|GO:0007173|GO:0007520|GO:0008237|GO:0008270|GO:0016021|GO:0017124	disintegrin and metalloproteinase domain-containing protein 12 isoform 1 preproprotein	15.8371	59.3584	80.4251	21.3321	4.23817	5.54989	5.95729	4.80104
ASHGA5P000784	3.61277	1.85311	3.61277	up	8.9426	3.16069	8.9426	up	protein_coding	NM_001031850	CCDS33038.1	PSG6	RefSeq	1728	chr19	-	43406233	43422076	ATCCATGATAGTCAAAGTCTCTGGTCCCTGCCATGGAAACCAGACAGAGTCTCATTAATG	5675	Hs.646353	GO:0003674|GO:0005576|GO:0007565	pregnancy-specific beta-1-glycoprotein 6 isoform b precursor	43.674	274.655	139.182	8.75903	5.80516	7.65826	6.73325	3.57255
ASHGA5P011396	3.1911	1.67405	3.1911	up	3.03874	1.60347	3.03874	up	protein_coding	NM_001167	CCDS14606.1	XIAP	RefSeq	8460	chrX	+	122994016	123047829	TCCTGGCGCGAAAAGGTGGACAAGTCCTATTTTCAAGAGAAGATGACTTTTAACAGTTTT	331	Hs.356076	GO:0004842|GO:0005515|GO:0005634|GO:0005737|GO:0005829|GO:0006915|GO:0006974|GO:0008270|GO:0016055|GO:0030510|GO:0042127|GO:0043027|GO:0043066|GO:0043154|GO:0045088|GO:0050727|GO:0055070|GO:0070424|GO:0090263	E3 ubiquitin-protein ligase XIAP	11.1485	51.6055	56.7842	10.7856	3.68602	5.36007	5.45307	3.8496
ASHGA5P053914	2.04525	1.03228	2.04525	up	2.51345	1.32967	2.51345	up	protein_coding	NM_078629	CCDS14147.1	MSL3	RefSeq	2359	chrX	+	11776277	11793872	CATGAAATTTAAATTCCACTCAGGGGAGAAAGTGCTGTGCTTCGAGCCTGACCCCACCAA	10943	Hs.655288	GO:0003677|GO:0003700|GO:0005634|GO:0006366|GO:0007275|GO:0035064|GO:0043984|GO:0072487	male-specific lethal 3 homolog isoform a	31.1798	104.497	54.4889	12.5725	5.28723	6.31951	5.39045	4.06079
ASHGA5P002572	2.82172	1.49658	2.82172	up	2.09646	1.06796	2.09646	up	protein_coding	NM_018164	CCDS8708.1	ASUN	RefSeq	2988	chr12	-	27058111	27091254	GCAGGACCAGGCACGAAAGTTAAAACAAAATGAAGATTTTTTCTGAATCTCATAAAACAG	55726	Hs.505077	GO:0005515|GO:0005634|GO:0005737|GO:0007067|GO:0007346|GO:0030317|GO:0051301|GO:0080154	protein asunder homolog	113.717	590.715	400.095	111.162	7.24904	8.74561	8.25041	7.18245
ASHGA5P020393	2.01685	1.0121	2.01685	up	9.04374	3.17692	9.04374	up	protein_coding	NM_173553	CCDS3850.1	TRIML2	RefSeq	1300	chr4	-	189012426	189026408	GAAAAAGTGTGGGGAAGGCACCTTGGCATTGCTCAAGAATGCAAAATACTCTTTAGAAAG	205860	Hs.276429	GO:0016567|GO:0016874|GO:0032526	probable E3 ubiquitin-protein ligase TRIML2	42.5576	145.313	174.945	11.0412	5.76691	6.77901	7.0612	3.88428
ASHGA5P013325	4.6938	2.23076	4.6938	up	4.28953	2.10082	4.28953	up	protein_coding	NM_152713	CCDS8458.1	STT3A	RefSeq	2803	chr11	+	125462738	125491280	AGCCGGCCAGCTGATCGTCGTGTGTTGCCACCCATTCATGTCAAGATGACTAAGTTTGGA	3703	Hs.504237	GO:0004579|GO:0004579|GO:0005789|GO:0008250|GO:0008250|GO:0016021|GO:0018279|GO:0018279|GO:0018279|GO:0043686|GO:0043687|GO:0044267	dolichyl-diphosphooligosaccharide--protein glycosyltransferase subunit STT3A	23.6218	181.544	120.707	16.4914	4.86107	7.09183	6.53633	4.43551
ASHGA5P007569	2.19784	1.13609	2.19784	up	5.6084	2.48759	5.6084	up	protein_coding	NM_001031738	CCDS33233.1	TMEM150A	RefSeq	1556	chr2	-	85825669	85829822	AAGCTGCCTCTTCAGCCTCATTGGCAACATGGGTGCTTTCATGGTGGCCCTGATCTGCCT	129303	Hs.591559	GO:0005886|GO:0009056|GO:0016021	transmembrane protein 150A precursor	21.9494	75.7039	170.215	17.6948	4.74857	5.88465	7.01804	4.53045
ASHGA5P001338	2.98086	1.57573	2.98086	up	2.72815	1.44792	2.72815	up	protein_coding	NM_000785	CCDS8954.1	CYP27B1	RefSeq	2503	chr12	-	58156116	58160976	TATATTATCCCCAAAAATACGCTGGTCACTCTGTGTCACTATGCCACTTCAAGGGACCCT	1594	Hs.524528	GO:0004498|GO:0005506|GO:0005737|GO:0005739|GO:0005739|GO:0005741|GO:0006766|GO:0006805|GO:0006816|GO:0008202|GO:0008285|GO:0009055|GO:0010956|GO:0010980|GO:0020037|GO:0030282|GO:0030308|GO:0030500|GO:0032496|GO:0033280|GO:0034341|GO:0034612|GO:0042359|GO:0042359|GO:0042368|GO:0042369|GO:0043627|GO:0044281|GO:0045618|GO:0046697|GO:0055074|GO:0070314|GO:0070564	25-hydroxyvitamin D-1 alpha hydroxylase, mitochondrial	19.3654	90.9964	49.6894	10.4627	4.55356	6.12929	5.25271	3.80478
ASHGA5P013437	2.43595	1.28449	2.43595	up	2.17276	1.11953	2.17276	up	protein_coding	NM_001164161	CCDS53672.1	PPP6R3	RefSeq	5127	chr11	+	68228185	68382801	TTTGCAGCAAGCCTTTTCTGATTATCAGATGCAACAAATGACGTCCAATTTTATTGACCA	55291	Hs.503022	GO:0005515|GO:0005634|GO:0005737|GO:0019903|GO:0043666	serine/threonine-protein phosphatase 6 regulatory subunit 3 isoform 6	14.1687	51.2718	44.0557	11.6788	4.06623	5.35072	5.08142	3.96189
ASHGA5P015619	4.09401	2.03351	4.09401	up	7.42226	2.89186	7.42226	up	protein_coding	NM_000793	CCDS45146.1	DIO2	RefSeq	6379	chr14	-	80663867	80697397	CTACAAACAGGTGAAATTGGGTGAGGATGCCCCCAATTCCAGTGTGGTGCATGTCTCCAG	1734	Hs.202354	GO:0001514|GO:0004800|GO:0004800|GO:0005886|GO:0006590|GO:0008430|GO:0009409|GO:0016020|GO:0016021|GO:0031625|GO:0032496|GO:0034641|GO:0042403|GO:0042404|GO:0042446|GO:0044281	type II iodothyronine deiodinase isoform a	54.7698	397.787	166.575	12.9117	6.15334	8.18686	6.99096	4.0991
ASHGA5P032060	2.06691	1.04747	2.06691	up	2.21569	1.14776	2.21569	up	protein_coding	NM_006761	CCDS11001.1	YWHAE	RefSeq	1827	chr17	-	1247833	1303556	AGGACGTGGAAGACGAAAATCAGTGAGACATAAGCCAACAAGAGAAACCATCTCTGACCA	7531	Hs.513851	GO:0000086|GO:0000278|GO:0001764|GO:0005515|GO:0005739|GO:0005829|GO:0005871|GO:0006605|GO:0006915|GO:0008624|GO:0019048|GO:0019899|GO:0019904|GO:0021766|GO:0021987|GO:0033267|GO:0035308|GO:0035329|GO:0035556|GO:0042470|GO:0042826|GO:0048011|GO:0050815|GO:0051219	14-3-3 protein epsilon	1004.16	3878.21	1403.28	368.547	10.4365	11.4839	10.0657	8.9179
ASHGA5P007118	2.30953	1.2076	2.30953	up	4.83196	2.27261	4.83196	up	protein_coding	ENST00000328396	CCDS11313.1	PIGW	GENCODE	2255	chr17	+	34891402	34895150	AGTACGTGAGGAAGAAAAATGTCTGAAAAGCAGATGAAGGAAGCTTTTGTCAGTAACCTC	284098	Hs.378885	GO:0044267|GO:0006506|GO:0043687|GO:0006501|GO:0016254|GO:0016021|GO:0005789|GO:0016746	phosphatidylinositol glycan anchor biosynthesis, class W [Source:HGNC Symbol;Acc:23213]	34.8832	134.233	109.205	13.1776	5.46291	6.67051	6.39754	4.12494
ASHGA5P034800	2.26475	1.17935	2.26475	up	2.22069	1.15101	2.22069	up	protein_coding	NM_003417	CCDS33127.1	ZNF264	RefSeq	12172	chr19	+	57702867	57734214	CAGCTCTGCGGCCCAGGGGGTGACGTGATGGCGGCAGCGGTGCTGACGGACCGGGCCCAG	9422	Hs.515634	GO:0003677|GO:0005634|GO:0006351|GO:0006355|GO:0008270	zinc finger protein 264	26.4216	96.8995	46.8879	12.2229	5.03675	6.2161	5.17477	4.02376
ASHGA5P006771	2.17669	1.12214	2.17669	up	2.51876	1.33271	2.51876	up	protein_coding	NM_007069	CCDS8047.1	PLA2G16	RefSeq	1395	chr11	-	63341943	63381909	TGCGCCCATTCCAGAGCCTAAGCCTGGAGACCTGATTGAGATTTTTCGCCCTTTCTACAG	11145	Hs.502775	GO:0004623|GO:0005515|GO:0005575|GO:0005783|GO:0005829|GO:0006644|GO:0006644|GO:0008970|GO:0016021|GO:0016042|GO:0036149|GO:0036150|GO:0036151|GO:0036152|GO:0044281|GO:0045786|GO:0046474|GO:0048471|GO:0052739|GO:0052740	group XVI phospholipase A1/A2	3086.09	11951.5	8691.23	2098.55	12.0342	13.1563	12.7493	11.4166
ASHGA5P002878	4.31831	2.11047	4.31831	up	2.15217	1.10579	2.15217	up	protein_coding	NM_024086	CCDS42232.1	METTL16	RefSeq	5758	chr17	-	2319347	2415200	CTCATAAAAGTGGTGAAAGTGCCACAGAAGACACTCCTGATGGATGCTCTTAAAGAAGAA	79066	Hs.632237	GO:0008168	methyltransferase-like protein 16	11.2016	71.5261	48.5483	13.1109	3.69372	5.80419	5.22295	4.11716
ASHGA5P010226	2.97606	1.5734	2.97606	up	2.05064	1.03607	2.05064	up	protein_coding	NM_145800	CCDS14585.1	2014-09-06	RefSeq	2609	chrX	-	118749687	118827333	ACAAAGAGAAGAAAAATTAACTCTGCTGTTTGCTGCATGCTGCATGAGACCCAGGGTCCT	23157	Hs.496666	GO:0000777|GO:0000910|GO:0005515|GO:0005525|GO:0005575|GO:0005737|GO:0005819|GO:0007049|GO:0008021|GO:0019048|GO:0030496|GO:0031105|GO:0032154|GO:0043679	septin-6 isoform A	167.604	933.411	247.58	70.6046	7.83604	9.40945	7.55807	6.522
ASHGA5P002908	2.00832	1.00599	2.00832	up	4.29014	2.10102	4.29014	up	protein_coding	NM_019014	CCDS2097.1	POLR1B	RefSeq	5427	chr2	+	113299491	113334727	CGCGGTGCAGGCTATACCTCCCTTTGAATTTGCTTTCAAAGATGAGCGTATCTCTTTTAC	84172	Hs.86337	GO:0003677|GO:0003899|GO:0005515|GO:0005654|GO:0005730|GO:0005737|GO:0006360|GO:0006361|GO:0006362|GO:0006363|GO:0010467|GO:0032549|GO:0046872	DNA-directed RNA polymerase I subunit RPA2 isoform 1	16.2698	48.8353	49.7774	6.31402	4.27909	5.28508	5.25566	3.15463
ASHGA5P041636	3.44452	1.7843	3.44452	up	2.27789	1.1877	2.27789	up	protein_coding	NM_001069	CCDS4484.1	TUBB2A	RefSeq	1621	chr6	-	3153901	3157783	TGGACTCTGTCAGGTCTGGACCCTTCGGCCAGATCTTCAGACCAGACAACTTCGTGTTCG	7280	Hs.654543	GO:0003924|GO:0005198|GO:0005525|GO:0005737|GO:0005874|GO:0005886|GO:0006457|GO:0007018|GO:0007067|GO:0015630|GO:0030182|GO:0042277|GO:0044267|GO:0051084|GO:0051258	tubulin beta-2A chain	39.8993	236.509	224.387	57.9409	5.66781	7.45211	7.42176	6.23406
ASHGA5P001749	3.1136	1.63858	3.1136	up	14.0491	3.81241	14.0491	up	protein_coding	NM_002784	CCDS12618.1	PSG9	RefSeq	1706	chr19	-	43757434	43773682	ACTAGAGAAGAAATTCGACATTTCACCTTCACCTTATACTTGGAGACTCCCAAGCCCTAC	5678	Hs.502092	GO:0005576|GO:0007565	pregnancy-specific beta-1-glycoprotein 9 precursor	32.3741	167.587	94.4828	5	5.34536	6.98395	6.19148	2.37907
ASHGA5P004152	4.27288	2.09521	4.27288	up	2.32059	1.21449	2.32059	up	protein_coding	NM_013396	CCDS33515.1	USP25	RefSeq	4968	chr21	+	17102495	17252377	TTTGCAGTCGGCAATTAAGTTGGAATATGCAAGGTTGGTTAAGTTGGCCCAAGAAGACAC	29761	Hs.473370	GO:0004221|GO:0004843|GO:0005515|GO:0005634|GO:0005737|GO:0006464|GO:0006508|GO:0006511|GO:0008233|GO:0032183|GO:0070536|GO:0071108	ubiquitin carboxyl-terminal hydrolase 25	115.529	911.783	430.867	108.258	7.27471	9.36992	8.36067	7.14618
ASHGA5P013518	2.27968	1.18883	2.27968	up	12.4913	3.64285	12.4913	up	protein_coding	NM_181678	CCDS43380.1	PPP2R2B	RefSeq	2021	chr5	-	145969067	146461033	GGAAATAAAGCTGACATTATCTCTACGGTAGAATTCAACCACACGGGAGAATTACTAGCG	5521	Hs.655213	GO:0000159|GO:0005515|GO:0005739|GO:0005741|GO:0005856|GO:0006915|GO:0007165|GO:0008601	serine/threonine-protein phosphatase 2A 55 kDa regulatory subunit B beta isoform isoform d	33.3061	125.333	83.9553	5	5.38727	6.5761	6.02192	2.37907
ASHGA5P008252	2.39567	1.26043	2.39567	up	2.71097	1.43881	2.71097	up	protein_coding	NM_001001694	CCDS33679.1	IL17REL	RefSeq	3635	chr22	-	50432941	50451055	ATCTGCCCCTTTGAAAACGACACTGAGGCACTGGAGGTGCTGTGGGACACGGTCTACTAC	400935	Hs.526712		putative interleukin-17 receptor E-like	29.1067	113.763	116.503	25.3427	5.17794	6.43837	6.48328	5.04447
ASHGA5P009358	2.05906	1.04198	2.05906	up	3.03501	1.6017	3.03501	up	protein_coding	NM_024099	CCDS8028.1	C11orf48	RefSeq	1357	chr11	-	62430288	62439241	TGGATCTCAGAATCACCACCATGGCCCTTGTGCCAGGGAGAAGCAAGGAGGATGGGCTTT	79081	Hs.9061		uncharacterized protein C11orf48	29.1475	97.3206	86.2643	16.7256	5.18	6.22199	6.05646	4.45476
ASHGA5P006012	2.00816	1.00587	2.00816	up	2.06596	1.04681	2.06596	up	protein_coding	NM_003952	CCDS41677.1	RPS6KB2	RefSeq	1782	chr11	+	67195934	67202879	AAACTCTACCTCATCCTTGAGTGCCTCAGTGGTGGCGAGCTCTTCACGCATCTGGAGCGA	6199	Hs.534345	GO:0004672|GO:0004674|GO:0004711|GO:0005524|GO:0005654|GO:0006412|GO:0007165|GO:0007173|GO:0008543|GO:0042277|GO:0043491|GO:0045948|GO:0048011|GO:0048015	ribosomal protein S6 kinase beta-2	68.9907	245.694	226.735	64.7873	6.49918	7.50505	7.43665	6.38984
ASHGA5P008419	4.35459	2.12254	4.35459	up	4.73458	2.24324	4.73458	up	protein_coding	NM_001178091	CCDS53763.1	BCAT1	RefSeq	9571	chr12	-	24962957	25102393	TGCAGTGGAAGTATTTGACAAAGAAGAGCTCTTAGAGTGTATTCAACAGCTTGTGAAATT	586	Hs.438993	GO:0000082|GO:0004084|GO:0005829|GO:0008283|GO:0009082|GO:0009083|GO:0034641|GO:0044281|GO:0052654|GO:0052655|GO:0052656	branched-chain-amino-acid aminotransferase, cytosolic isoform 2	58.4884	452.705	82.3906	10.0633	6.25387	8.37641	5.99695	3.75371
ASHGA5P008520	2.8663	1.51919	2.8663	up	2.01056	1.0076	2.01056	up	protein_coding	NM_005641	CCDS5686.1	TAF6	RefSeq	2787	chr7	-	99704692	99716995	TATCTAGAAAAATACGTCCATGAGCTGATTCCAGCTGTGATGACCTGCATCGTGAGCAGA	6878	Hs.489309	GO:0003677|GO:0003700|GO:0003700|GO:0005515|GO:0005634|GO:0005654|GO:0005669|GO:0005737|GO:0006352|GO:0006355|GO:0006366|GO:0006366|GO:0006367|GO:0006367|GO:0006368|GO:0008285|GO:0010467|GO:0016032|GO:0033276|GO:0045786|GO:0046982|GO:0051090|GO:0071339	transcription initiation factor TFIID subunit 6 isoform alpha	26.743	125.259	100.41	29.5954	5.05576	6.57494	6.27515	5.26755
ASHGA5P052337	3.70789	1.8906	3.70789	up	2.30877	1.20713	2.30877	up	protein_coding	NM_014899	CCDS4077.1	RHOBTB3	RefSeq	5566	chr5	+	95066849	95132071	TTGGAAGAAGATATCAGGAAGAAGTTGAAAGATTCTGGGGATGTTTCAAATGTAATCGAG	22836	Hs.445030	GO:0005515|GO:0005524|GO:0005525|GO:0005794|GO:0006200|GO:0007264|GO:0016887|GO:0017137|GO:0042147	rho-related BTB domain-containing protein 3	743.972	5153.75	2223.63	569.856	9.99672	11.8873	10.739	9.53186
ASHGA5P003173	2.72363	1.44553	2.72363	up	2.62734	1.3936	2.62734	up	protein_coding	NM_015577	CCDS34142.1	RAI14	RefSeq	5010	chr5	+	34656432	34832717	CCTCGATGGGGTGTTGAAAAGTCTCCTCTAGAGCTTTGGAAGGCTGAATGCACTAAACAT	26064	Hs.431400	GO:0005739|GO:0005856|GO:0005938	ankycorbin isoform a	21.9711	95.3309	87.1657	19.5445	4.74983	6.19536	6.07165	4.67805
ASHGA5P043118	3.13985	1.6507	3.13985	up	5.10113	2.35082	5.10113	up	protein_coding	NM_001145440		TYW1B	RefSeq	3171	chr7	-	72039491	72298813	TCTGGGCTTTGCTGTTAGCATTAGCCTTTGGATTTGTGTCCAGATTGTCATCGAGATGCA	441250	Hs.488614	GO:0005506|GO:0008033|GO:0010181|GO:0016491|GO:0051539	tRNA wybutosine-synthesizing protein 1 homolog B isoform 1	15.321	73.2703	50.1932	5.30618	4.18702	5.83772	5.26897	2.91815
ASHGA5P005584	4.18241	2.06433	4.18241	up	3.31481	1.72893	3.31481	up	protein_coding	ENST00000370655	CCDS7466.1	ANKRD2	GENCODE	1451	chr10	+	99332255	99343641	TCTATCCCTGGGCCTGGAAATCAATGCCAGAGACAGGGAAGGGGATACTGCCCTGCATGA	26287	Hs.73708	GO:0006936|GO:0007517|GO:0031674|GO:0005515|GO:0008307|GO:0031432	ankyrin repeat domain 2 (stretch responsive muscle) [Source:HGNC Symbol;Acc:495]	12.4349	77.8918	43.8225	7.33283	3.85794	5.92227	5.07186	3.34293
ASHGA5P002292	2.43747	1.28538	2.43747	up	2.94883	1.56014	2.94883	up	protein_coding	NM_030754	CCDS7833.1	SAA2	RefSeq	594	chr11	-	18266774	18270221	AAGTGATCAGCAATGCCAGAGAGAATATCCAGAGACTCACAGGCCGTGGTGCGGAGGACT	6289	Hs.731376	GO:0006953|GO:0034364	serum amyloid A-2 protein isoform a precursor	21.4569	82.4277	146.572	29.2079	4.71329	5.99868	6.81043	5.25029
ASHGA5P012814	2.53804	1.34371	2.53804	up	2.75322	1.46112	2.75322	up	protein_coding	NM_001159629	CCDS53943.1	SLC27A2	RefSeq	2249	chr15	+	50474392	50528589	CCTTATACATTTATACTTCTGGAACCACAGGTGCTACTCTTGCCTTGCGGACTAAATTTT	11001	Hs.11729	GO:0001561|GO:0001561|GO:0001676|GO:0004467|GO:0005102|GO:0005524|GO:0005739|GO:0005778|GO:0005778|GO:0005779|GO:0005788|GO:0005789|GO:0005789|GO:0006635|GO:0006699|GO:0006699|GO:0008206|GO:0015245|GO:0019899|GO:0030176|GO:0031957|GO:0042760|GO:0044255|GO:0044281|GO:0044539|GO:0050197|GO:0070251|GO:0097089	very long-chain acyl-CoA synthetase isoform 2	98.83	452.605	326.946	69.1714	7.03199	8.37571	7.95286	6.49174
ASHGA5P003184	2.09435	1.0665	2.09435	up	2.431	1.28155	2.431	up	protein_coding	NM_182802	CCDS13095.1	MCM8	RefSeq	3710	chr20	+	5931297	5975831	TGTCAAAGTCTCAAATGCGGAAGAAGCAAATTCTATTAGTAATAGCAAAGGACAGAAAAC	84515	Hs.597484	GO:0000075|GO:0000082|GO:0000084|GO:0000216|GO:0000278|GO:0003677|GO:0004386|GO:0005524|GO:0005654|GO:0006260|GO:0006271|GO:0006281|GO:0006974|GO:0007292|GO:0048232|GO:0097362	DNA replication licensing factor MCM8 isoform 2	19.7912	64.1577	87.2045	21.1958	4.5883	5.6548	6.07262	4.79107
ASHGA5P007751	3.44298	1.78366	3.44298	up	2.18088	1.12491	2.18088	up	protein_coding	NM_019067	CCDS14360.1	GNL3L	RefSeq	8573	chrX	+	54556643	54593720	CGCCGGAAGTGAAGAGAGCAAGCAGATTTGAACCTATCTGCTTTCAAGCTGGTCATCATG	54552	Hs.654677	GO:0003924|GO:0005515|GO:0005525|GO:0005634|GO:0005730|GO:0005739|GO:0006184|GO:0042254	guanine nucleotide-binding protein-like 3-like protein	46.4947	279.786	177.533	47.9899	5.89756	7.68122	7.08197	5.95706
ASHGA5P003432	2.04063	1.02902	2.04063	up	2.10232	1.07199	2.10232	up	protein_coding	NM_000303	CCDS10536.1	PMM2	RefSeq	2340	chr16	+	8891669	8943194	ATTGCGAAAATTAAACTCCCGAAGAAGAGGGGTACTTTCATTGAATTCCGAAATGGGATG	5373	Hs.625732	GO:0004615|GO:0005829|GO:0006486|GO:0006488|GO:0009298|GO:0009298|GO:0018279|GO:0019307|GO:0043025|GO:0043687|GO:0044267	phosphomannomutase 2	71.709	260.706	311.362	85.715	6.55703	7.58605	7.87929	6.80731
ASHGA5P014542	2.25809	1.1751	2.25809	up	2.06794	1.04819	2.06794	up	protein_coding	NM_001822	CCDS46455.1	CHN1	RefSeq	2523	chr2	-	175664041	175869981	GGTGTCAGAGAAAAGGTTGACATCACTTGTTAGAAGAGCAACTCTGAAAGAAAACGAGCA	1123	Hs.380138	GO:0005070|GO:0005096|GO:0005829|GO:0007264|GO:0008045|GO:0032314|GO:0046872|GO:0046875|GO:0048013|GO:0050770|GO:0051056	N-chimaerin isoform 1	92.9402	379.716	309.578	86.5514	6.9435	8.11861	7.87036	6.82217
ASHGA5P010396	2.6796	1.42202	2.6796	up	19.056	4.25218	19.056	up	protein_coding	NM_006035	CCDS9978.1	CDC42BPB	RefSeq	6701	chr14	-	103398715	103523742	TTATGCAATGAAAATCCTCAACAAGTGGGAGATGCTGAAAAGAGCAGAGACCGCGTGCTT	9578	Hs.654634	GO:0000287|GO:0004672|GO:0004674|GO:0005083|GO:0005524|GO:0005543|GO:0005737|GO:0005856|GO:0005886|GO:0005911|GO:0006468|GO:0006468|GO:0007010|GO:0007163|GO:0007165|GO:0016477|GO:0031032|GO:0031252|GO:0031532|GO:0035556|GO:0042641	serine/threonine-protein kinase MRCK beta	17.6705	73.0508	357.622	10.6813	4.41106	5.83308	8.08664	3.83447
ASHGA5P001588	3.14327	1.65227	3.14327	up	2.24897	1.16926	2.24897	up	protein_coding	NM_003943	CCDS3578.1	STBD1	RefSeq	2964	chr4	+	77227178	77232283	ACCAAACCAGAGCATCTTCAAGAAAGCAATGGACATTTGATTTCTAAGACCAAAGACCTT	8987	Hs.109590	GO:0005515|GO:0005887|GO:0006936|GO:0016020|GO:2001070	starch-binding domain-containing protein 1	17.4324	85.2285	102.219	26.9636	4.38972	6.04198	6.30196	5.13269
ASHGA5P013280	4.60769	2.20404	4.60769	up	2.33326	1.22235	2.33326	up	protein_coding	NM_033415	CCDS32965.1	ARMC6	RefSeq	2397	chr19	+	19144386	19168987	CGAAGACCGGCTCAGGAGCATCTATCGGCTGCACGCCAACATCAACACAGGCGAAGATGG	93436	Hs.77876		armadillo repeat-containing protein 6 isoform 2	15.8211	114.063	74.8782	18.9518	4.23722	6.44126	5.85533	4.63298
ASHGA5P052222	2.57531	1.36475	2.57531	up	3.69326	1.8849	3.69326	up	protein_coding	ENST00000274276	CCDS3928.1	OSMR	GENCODE	5539	chr5	+	38846100	38935743	TTCCATCAAGGTGAACGGTGAGTACTTCTTAAGTGAACTGGAACCTGCCACAGAGTACAT	9180	Hs.120658	GO:0008284|GO:0008283|GO:0034097|GO:0007166|GO:0002675|GO:0038165|GO:0005900|GO:0005515|GO:0019838|GO:0004924	oncostatin M receptor [Source:HGNC Symbol;Acc:8507]	85.8714	398.608	501.614	79.3404	6.82573	8.19048	8.58072	6.69583
ASHGA5P034584	2.226	1.15446	2.226	up	3.1421	1.65173	3.1421	up	protein_coding	NM_024509	CCDS12483.1	LRFN3	RefSeq	2549	chr19	+	36428021	36436097	CGGGCATCCGCATGTACCAGATCCAGTACAACAGCTCGGCTGATGACATCCTCGTCTACA	79414	Hs.143792	GO:0005886|GO:0007155|GO:0016021|GO:0030054|GO:0030424|GO:0030425|GO:0042734|GO:0045211	leucine-rich repeat and fibronectin type-III domain-containing protein 3 precursor	16.6029	55.8468	62.7816	11.5579	4.30978	5.46423	5.59954	3.94782
ASHGA5P013716	3.38901	1.76086	3.38901	up	7.32405	2.87264	7.32405	up	protein_coding	NM_003420	CCDS2718.2	ZNF35	RefSeq	2664	chr3	+	44690232	44702283	AACTTTCTAGGTGCTGAAACCAAGAACCTACAGTTACTGGTTCCAAAAACTGAGATATGT	7584	Hs.288658	GO:0003677|GO:0003700|GO:0005623|GO:0005634|GO:0006351|GO:0006355|GO:0007283|GO:0008270|GO:0043565|GO:0048471|GO:0071300	zinc finger protein 35	9.04475	43.6747	49.6586	5	3.37295	5.13381	5.25171	2.37907
ASHGA5P013713	2.29511	1.19856	2.29511	up	3.9611	1.9859	3.9611	up	protein_coding	NM_133376	CCDS7174.1	ITGB1	RefSeq	3794	chr10	-	33189245	33246822	GCAAGCGCAGATGAATTTACAACCAATTTTCTGGATTGGACTGATCAGTTCAGTTTGCTG	3688	Hs.643813	GO:0000082|GO:0001669|GO:0001701|GO:0001708|GO:0001726|GO:0001894|GO:0001948|GO:0001968|GO:0002020|GO:0002042|GO:0003779|GO:0004872|GO:0005178|GO:0005515|GO:0005518|GO:0005604|GO:0005886|GO:0005886|GO:0005925|GO:0005925|GO:0006874|GO:0006968|GO:0007156|GO:0007159|GO:0007160|GO:0007161|GO:0007229|GO:0007411|GO:0007596|GO:0008277|GO:0008284|GO:0008285|GO:0008305|GO:0008354|GO:0009897|GO:0009986|GO:…	integrin beta-1 isoform 1A precursor	134.379	571.276	365.301	54.3963	7.50617	8.70473	8.12463	6.13874
ASHGA5P012531	4.19938	2.07018	4.19938	up	2.79519	1.48294	2.79519	up	protein_coding	NM_001114357	CCDS47169.1	C4orf47	RefSeq	974	chr4	+	186350544	186370821	AAAGTATAAGAAAGCGAATGAAGAGCACCATCGTTTACTTAAAGGAGCACCATTTAAGTT	441054	Hs.549398		UPF0602 protein C4orf47	12.0375	75.216	61.5095	12.819	3.80485	5.87503	5.57138	4.08844
ASHGA5P004195	2.02594	1.01859	2.02594	up	2.06016	1.04276	2.06016	up	protein_coding	NM_173555	CCDS31213.1	TYSND1	RefSeq	3802	chr10	-	71897732	71906496	CCACCCCCAAGAGTGTGGCCATCTGGGGCCGTGTGGTATTTGCCACTCAGGAGACATGTC	219743	Hs.533655	GO:0002020|GO:0004252|GO:0005777|GO:0006508|GO:0016485|GO:0031998|GO:0042802|GO:0051260	peroxisomal leader peptide-processing protease isoform a	16.7879	51.0543	41.7785	11.6459	4.32677	5.34536	5.00122	3.95846
ASHGA5P013843	2.78023	1.4752	2.78023	up	2.53205	1.3403	2.53205	up	protein_coding	NM_022483	CCDS3945.1	C5orf28	RefSeq	2761	chr5	-	43444353	43483992	TAGACCACTTTTTTCTAGCTGGATCCATGTCTTTAAAGGCTGCTTTGACTCTCCCGCGAA	64417	Hs.732093	GO:0016021	transmembrane protein C5orf28	199.657	1039.58	915.296	212.171	8.09082	9.56602	9.45933	8.11903
ASHGA5P048002	2.00915	1.00659	2.00915	up	17.9778	4.16814	17.9778	up	protein_coding	NM_170734	CCDS41628.1	BDNF	RefSeq	3976	chr11	-	27676441	27721214	TGAAGCAATACTTCTACGAGACCAAGTGCAATCCCATGGGTTACACAAAAGAAGGCTGCA	627	Hs.502182	GO:0001657|GO:0005576|GO:0007399|GO:0007406|GO:0007411|GO:0007412|GO:0007611|GO:0007631|GO:0008038|GO:0008083|GO:0014047|GO:0016023|GO:0016358|GO:0019222|GO:0021675|GO:0042490|GO:0042493|GO:0042596|GO:0043524|GO:0045666|GO:0046668|GO:0048167|GO:0048839|GO:0051965	brain-derived neurotrophic factor isoform c preproprotein	211.288	801.388	466.855	15.0617	8.17322	9.17981	8.47474	4.3066
ASHGA5P052214	3.75654	1.9094	3.75654	up	17.4163	4.12237	17.4163	up	protein_coding	NM_144722	CCDS3910.1	SPEF2	RefSeq	2982	chr5	+	35617988	35671676	GAGAAAAGGGACTTGCTAGATACCAATGATTATGAAGAATATAAGGTACCTACTGATATG	79925	Hs.298863	GO:0005524|GO:0006139|GO:0019205|GO:0046983	sperm flagellar protein 2 isoform 2	29.9351	187.262	265.926	8.56283	5.22487	7.13427	7.66438	3.54201
ASHGA5P039385	2.36776	1.24353	2.36776	up	7.17389	2.84275	7.17389	up	protein_coding	NM_024943	CCDS3448.1	TMEM156	RefSeq	1880	chr4	-	38968440	39034041	TGATCATCCTCACTATCCGCAAAATACTTGAAGGCCAGAGAAGAGTGCAAAAGTGGCAGA	80008	Hs.374147	GO:0016021	transmembrane protein 156	12.4357	42.6812	169.668	13.6341	3.85801	5.10153	7.01405	4.17129
ASHGA5P011721	30.8159	4.9456	30.8159	up	9.65433	3.27118	9.65433	up	protein_coding	NM_019117	CCDS14457.1	KLHL4	RefSeq	5880	chrX	+	86772714	86925050	ATGGAAAGAGGAAGTTCCTGTTAACATTGGAAGAGCTGGTGCATGTGTTGTAGTGGTGAA	56062	Hs.49075	GO:0003674|GO:0003779|GO:0005634|GO:0005730|GO:0005730|GO:0005737|GO:0005737|GO:0008150|GO:0015630|GO:0043231	kelch-like protein 4 isoform 1	5	207.549	144.794	8.42403	2.3291	7.27471	6.79264	3.52146
ASHGA5P003232	2.45632	1.2965	2.45632	up	3.69876	1.88704	3.69876	up	protein_coding	NM_015340	CCDS2728.1	LARS2	RefSeq	4203	chr3	+	45430074	45590328	ATCTATCTGGGATTTACTCCGGCTTATGATTTGAGGGCCTTCTCACCTTCTGAAGAATGG	23395	Hs.526975	GO:0002161|GO:0004823|GO:0005524|GO:0005759|GO:0006418|GO:0006429|GO:0010467	probable leucine--tRNA ligase, mitochondrial	13.6903	49.7301	43.1501	6.35706	4.01245	5.30895	5.05027	3.16323
ASHGA5P028246	4.03729	2.01339	4.03729	up	2.07347	1.05205	2.07347	up	protein_coding	NM_001008394	CCDS53822.1	EID3	RefSeq	1486	chr12	+	104697509	104698982	GGCAGCTTTTGAAATTTCTGAGGCTATGATTACATACTCCTCATACTAAAGATTTCTTAG	493861	Hs.659857	GO:0000781|GO:0005515|GO:0005634|GO:0005737|GO:0006281|GO:0006310|GO:0006351|GO:0006355|GO:0030915|GO:0042802	EP300-interacting inhibitor of differentiation 3	136.004	1018.91	980.12	277.815	7.52599	9.53938	9.55959	8.50754
ASHGA5P014398	2.4979	1.32071	2.4979	up	2.48402	1.31268	2.48402	up	protein_coding	NM_002381	CCDS46226.1	MATN3	RefSeq	2600	chr2	-	20191812	20212455	TACACCTTGAATGCCGACAAGAAAACGTGTTCAGCTCTTGATAGGTGTGCTCTTAACACC	4148	Hs.656199	GO:0001501|GO:0005201|GO:0005509|GO:0005515|GO:0005578	matrilin-3 precursor	60.0264	266.526	124.309	29.5332	6.2959	7.61661	6.57725	5.26457
ASHGA5P048736	3.33426	1.73737	3.33426	up	2.49748	1.32047	2.49748	up	protein_coding	NM_016530	CCDS10183.1	RAB8B	RefSeq	4877	chr15	+	63481727	63559973	AAGACCAGTTTCTTTCGTTGCTCGCTACTTTGATGAACTCTTTCTGAGAGACTGCAGCAC	51762	Hs.389733	GO:0003924|GO:0005102|GO:0005525|GO:0005575|GO:0005739|GO:0005778|GO:0005886|GO:0006184|GO:0007264|GO:0015031|GO:0030911|GO:0031346|GO:0031410|GO:0034332|GO:0045046|GO:0048471|GO:0051286|GO:0051461	ras-related protein Rab-8B	131.745	820.553	505.485	118.449	7.47362	9.21099	8.59278	7.27231
ASHGA5P003404	2.61902	1.38903	2.61902	up	2.4518	1.29384	2.4518	up	protein_coding	NM_003645	CCDS10133.1	SLC27A2	RefSeq	2408	chr15	+	50474392	50528589	TATACATTTATACTTCTGGAACCACAGGTCTTCCAAAAGCAGCCATGATCACTCATCAGC	11001	Hs.11729	GO:0001561|GO:0001561|GO:0001676|GO:0004467|GO:0005102|GO:0005524|GO:0005739|GO:0005778|GO:0005778|GO:0005779|GO:0005788|GO:0005789|GO:0005789|GO:0006635|GO:0006699|GO:0006699|GO:0008206|GO:0015245|GO:0019899|GO:0030176|GO:0031957|GO:0042760|GO:0044255|GO:0044281|GO:0044539|GO:0050197|GO:0070251|GO:0097089	very long-chain acyl-CoA synthetase isoform 1	184.576	910.764	589.645	139.751	7.97867	9.36769	8.81527	7.52143
ASHGA5P012942	3.49294	1.80444	3.49294	up	3.69803	1.88676	3.69803	up	protein_coding	NM_001031681	CCDS32530.1	CTNS	RefSeq	4042	chr17	+	3539761	3566397	TCTTCATCCAGCACTTCTGTTTGTACAGAAAGAGACCGGGGCTTCAGGCAGCGCGCACAG	1497	Hs.187667	GO:0005764|GO:0005765|GO:0005765|GO:0005769|GO:0005770|GO:0005886|GO:0006520|GO:0006749|GO:0007420|GO:0015184|GO:0015184|GO:0015811|GO:0015811|GO:0015811|GO:0016021|GO:0046034|GO:0050890	cystinosin isoform 1 precursor	13.7022	72.2669	42.8169	6.30348	4.01409	5.81854	5.03938	3.15263
ASHGA5P010381	3.49563	1.80555	3.49563	up	2.19166	1.13202	2.19166	up	protein_coding	NM_004670	CCDS7385.1	PAPSS2	RefSeq	3859	chr10	+	89419475	89507462	TACTTACAGGTTATGCACTTTGACACCCTGCTAGATGATGGCGTGATCAACATGAGCATC	9060	Hs.524491	GO:0000103|GO:0001501|GO:0004020|GO:0004781|GO:0005524|GO:0005829|GO:0006805|GO:0007596|GO:0016779|GO:0044281|GO:0050427|GO:0050428|GO:0060348	bifunctional 3'-phosphoadenosine 5'-phosphosulfate synthase 2 isoform a	74.9582	472.123	523.88	139.006	6.62566	8.43121	8.64446	7.51244
ASHGA5P007256	9.0283	3.17446	9.0283	up	3.22129	1.68764	3.22129	up	protein_coding	NM_032778	CCDS2929.1	MINA	RefSeq	5339	chr3	-	97660660	97691295	TGAAGTTCAGGTTTGCATTTCCTTACTGCTTTGTCTTGAAGACAGAACGATGCCAAAGAA	84864	Hs.570562	GO:0005634|GO:0005730|GO:0005737|GO:0042254	MYC-induced nuclear antigen isoform b	5	57.2707	79.4196	14.4186	2.3291	5.50356	5.93664	4.249
ASHGA5P007414	2.12784	1.08939	2.12784	up	2.31698	1.21225	2.31698	up	protein_coding	NM_016120	CCDS14427.1	RLIM	RefSeq	10590	chrX	-	73802810	73834461	GATCCTGACCCTAAAACCTAGTATTTTCCACTTGTTCATCAATATGGAAAACTCAGATTC	51132	Hs.653288	GO:0000122|GO:0003714|GO:0004842|GO:0005634|GO:0005634|GO:0005737|GO:0006351|GO:0006511|GO:0008270|GO:0016567|GO:0017053|GO:0043433|GO:0045892|GO:0060816	E3 ubiquitin-protein ligase RLIM	23.6088	79.5012	93.9166	24.0285	4.86038	5.94977	6.18208	4.96983
ASHGA5P001807	3.01236	1.59089	3.01236	up	2.45083	1.29327	2.45083	up	protein_coding	NM_000064	CCDS32883.1	C3	RefSeq	5101	chr19	-	6677845	6720662	TCTTCTTAACAAATTTCTGACCACAGCCAAAGATAAGAACCGCTGGGAGGACCCTGGTAA	718	Hs.529053	GO:0001798|GO:0001934|GO:0001970|GO:0004866|GO:0005102|GO:0005515|GO:0005576|GO:0005615|GO:0005886|GO:0006954|GO:0006955|GO:0006956|GO:0006957|GO:0006958|GO:0007165|GO:0007186|GO:0010575|GO:0010828|GO:0010866|GO:0010884|GO:0030449|GO:0031715|GO:0045087|GO:0045745|GO:0045766|GO:0050766|GO:0050776	complement C3 precursor	93.938	514.399	96.5638	23.2892	6.95946	8.55035	6.21863	4.92536
ASHGA5P001152	2.68489	1.42486	2.68489	up	4.67053	2.22359	4.67053	up	protein_coding	NM_000660	CCDS33031.1	TGFB1	RefSeq	2217	chr19	-	41836811	41859831	TGAGGCTCAAGTTAAAAGTGGAGCAGCACGTGGAGCTGTACCAGAAATACAGCAACAATT	7040	Hs.645227	GO:0000060|GO:0000122|GO:0000165|GO:0001657|GO:0001666|GO:0001837|GO:0001933|GO:0001934|GO:0002028|GO:0002062|GO:0002244|GO:0002248|GO:0002460|GO:0002513|GO:0002576|GO:0005114|GO:0005114|GO:0005515|GO:0005576|GO:0005578|GO:0005615|GO:0005634|GO:0005737|GO:0005796|GO:0005902|GO:0006468|GO:0006611|GO:0006754|GO:0006796|GO:0006874|GO:0006917|GO:0006954|GO:0006954|GO:0007050|GO:0007173|GO:0007179|GO:…	transforming growth factor beta-1 precursor	100.326	489.572	420.672	53.0852	7.05531	8.48017	8.32699	6.1034
ASHGA5P008190	2.90667	1.53937	2.90667	up	2.41428	1.27159	2.41428	up	protein_coding	NM_012164	CCDS43872.1	FBXW2	RefSeq	9186	chr9	-	123519253	123555740	GCTCGCTCAGGTAAATTTTTCCATAACCTTATGGAGAGAAAGGACTTTGAGACATGGCTT	26190	Hs.494985	GO:0004842|GO:0005515|GO:0005737|GO:0006464|GO:0006508|GO:0016567	F-box/WD repeat-containing protein 2	38.8838	191.192	119.406	29.1698	5.62409	7.16345	6.51952	5.24793
ASHGA5P004475	2.06811	1.04832	2.06811	up	2.24219	1.16491	2.24219	up	protein_coding	NM_001146207	CCDS54263.1	RASGRP4	RefSeq	2944	chr19	-	38899697	38916945	TACCTGGAGTTCCGGTCCTTCCAGGCTATCACGGCCCTCCTGGAGCTCACTGAGCTCCTT	115727	Hs.130434	GO:0005088|GO:0005634|GO:0005737|GO:0005886|GO:0007169|GO:0007202|GO:0007264|GO:0008277|GO:0008283|GO:0009991|GO:0016020|GO:0016049|GO:0019992|GO:0030099|GO:0030742|GO:0046579|GO:0046872	RAS guanyl-releasing protein 4 isoform g	19.7373	63.012	58.8887	15.4236	4.5839	5.63221	5.50422	4.33931
ASHGA5P008977	4.80784	2.26539	4.80784	up	3.19006	1.67358	3.19006	up	protein_coding	NM_133635	CCDS13719.1	POFUT2	RefSeq	2878	chr21	-	46683842	46707811	CACACGCCAGGTTTTTTATTGGCACCTCAGTCTCAACATTTTCTTTTCGGATTCATGAGG	23275	Hs.592164	GO:0005783|GO:0006004|GO:0046922	GDP-fucose protein O-fucosyltransferase 2 isoform C precursor	7.38895	50.753	63.7726	11.5604	3.07219	5.33758	5.62171	3.94813
ASHGA5P011737	2.69118	1.42824	2.69118	up	2.32907	1.21975	2.32907	up	protein_coding	NM_001114753	CCDS48029.1	ENG	RefSeq	3072	chr9	-	130577290	130617047	TCGCACACGCGTTCCCCCAGCAAGCGGGAGCCCGTGGTGGCGGTGGCTGCCCCGGCCTCC	2022	Hs.76753	GO:0000122|GO:0001300|GO:0001300|GO:0001569|GO:0001570|GO:0001666|GO:0001934|GO:0001937|GO:0001947|GO:0003084|GO:0003273|GO:0004888|GO:0005024|GO:0005072|GO:0005114|GO:0005114|GO:0005515|GO:0005515|GO:0005534|GO:0005539|GO:0005539|GO:0005615|GO:0005634|GO:0005730|GO:0005737|GO:0006355|GO:0007155|GO:0007179|GO:0007179|GO:0009897|GO:0009986|GO:0010862|GO:0010862|GO:0016477|GO:0017015|GO:0022009|GO:…	endoglin isoform 1 precursor	43.2292	198.466	86.9991	22.071	5.78853	7.21677	6.06856	4.84881
ASHGA5P006281	5.22101	2.38433	5.22101	up	4.17792	2.06278	4.17792	up	protein_coding	ENST00000316615	CCDS11722.1	GRB2	GENCODE	3181	chr17	-	73314156	73401790	CCAAGAACTACATAGAAATGAAACCACATCCGTTTGGAAACGATGTGCAGCACTTCAAGG	2885	Hs.444356	GO:0007411|GO:0051291|GO:0007568|GO:0007267|GO:0030838|GO:0008286|GO:0030168|GO:2000379|GO:0043408|GO:0050900|GO:0007596|GO:0042059|GO:0031623|GO:0042770|GO:0007265|GO:0007173|GO:0071479|GO:0031295|GO:0008543|GO:0048011|GO:0060670|GO:0044419|GO:0048646|GO:0005634|GO:0005737|GO:0005886|GO:0005829|GO:0005794|GO:0012506|GO:0005768|GO:0070436|GO:0005515|GO:0019904|GO:0019901|GO:0019903|GO:0005070|GO:…	growth factor receptor-bound protein 2 [Source:HGNC Symbol;Acc:4566]	7.32289	54.9102	54.261	7.20219	3.05959	5.44391	5.38401	3.32122
ASHGA5P011425	2.15575	1.10819	2.15575	up	5.98377	2.58105	5.98377	up	protein_coding	NM_022451	CCDS7433.1	NOC3L	RefSeq	3475	chr10	-	96092988	96122683	TTTCTTCTAGTGAGCCTGTTCATGCGAAGAAACGGAAGCATGAACGCATTATAGATAAAT	64318	Hs.74899	GO:0005730|GO:0016607|GO:0045444	nucleolar complex protein 3 homolog	40.5345	147.131	194.191	19.0071	5.69062	6.79881	7.21796	4.63691
ASHGA5P007731	4.32774	2.11361	4.32774	up	2.5347	1.34181	2.5347	up	protein_coding	NM_000235	CCDS7401.1	LIPA	RefSeq	2654	chr10	-	90973329	91011660	ACAGCTCCAGAATGAAAATGCGGTTCTTGGGGTTGGTGGTCTGTTTGGTTCTCTGGACCC	3988	Hs.643030	GO:0000902|GO:0001816|GO:0004771|GO:0005764|GO:0006631|GO:0006954|GO:0008283|GO:0016042|GO:0016125|GO:0016298|GO:0030324|GO:0048771|GO:0048873	lysosomal acid lipase/cholesteryl ester hydrolase precursor	25.4672	181.217	161.123	37.4889	4.97618	7.08979	6.94266	5.60084
ASHGA5P003099	2.50019	1.32204	2.50019	up	2.17438	1.1206	2.17438	up	protein_coding	NM_017755	CCDS3869.1	NSUN2	RefSeq	3389	chr5	-	6599351	6633473	ACATGCCGACATGAATGTCCCCTTTCCAGAGGGATTTGTTATTGCGAATGATGTGGACAA	54888	Hs.481526	GO:0000049|GO:0005634|GO:0005730|GO:0005737|GO:0005819|GO:0007067|GO:0016428|GO:0030488|GO:0051301	tRNA (cytosine(34)-C(5))-methyltransferase isoform 1	305.676	1437.59	1512.8	404.585	8.71117	10.0332	10.1839	9.06333
ASHGA5P007640	2.65345	1.40787	2.65345	up	2.17394	1.12031	2.17394	up	protein_coding	NM_001134364	CCDS46818.1	MAP4	RefSeq	6046	chr3	-	47892179	48130769	TACCTGCAGGAGGTGCTGTGAAGATTGAGACCTACAGGCTGACGTTCCGGGCAAATGCCA	4134	Hs.517949	GO:0005198|GO:0005515|GO:0005737|GO:0005874|GO:0005875|GO:0005886|GO:0015630|GO:0015631|GO:0072686	microtubule-associated protein 4 isoform 4	21.5503	90.9282	62.7243	17.0235	4.72042	6.12829	5.59835	4.47803
ASHGA5P007068	3.74734	1.90587	3.74734	up	2.15999	1.11103	2.15999	up	protein_coding	NM_022064	CCDS33758.1	RNF123	RefSeq	4312	chr3	+	49726949	49758962	AATTACTTTGGTCCCGTGCACAGCATGGAGGAGCTCCCAGGCTATGAAGAGACCCTGACC	63891	Hs.553723	GO:0005737|GO:0008270|GO:0016567|GO:0016874	E3 ubiquitin-protein ligase RNF123	11.5731	63.8979	53.2722	14.3805	3.74404	5.64991	5.35669	4.24566
ASHGA5P007391	2.15343	1.10664	2.15343	up	2.19231	1.13245	2.19231	up	protein_coding	NM_138362	CCDS35305.2	FAM104B	RefSeq	1092	chrX	-	55169534	55187628	TGCATGAGGGATTGTCTAAACCTGTTTATGTCATAAACTGGTTTATGTCCTTTGGTCCTG	90736	Hs.415414		protein FAM104B isoform 1	43.0111	156.681	102.131	27.6902	5.78092	6.88756	6.30025	5.1678
ASHGA5P012021	2.26834	1.18164	2.26834	up	3.00014	1.58503	3.00014	up	protein_coding	ENST00000375135	CCDS14359.1	FGD1	GENCODE	4275	chrX	-	54471886	54522599	ATTCTATCACCAAACGCAGGCACCACTGCAAGGCCTGCGGGCATGTGGTTTGTGGGAAGT	2245	Hs.709201	GO:0007275|GO:0006915|GO:0007010|GO:0007264|GO:0046847|GO:0051056|GO:0035023|GO:0007165|GO:0030036|GO:0008360|GO:0009887|GO:0008624|GO:0048011|GO:0043088|GO:0005634|GO:0005737|GO:0005886|GO:0005622|GO:0005829|GO:0005856|GO:0005794|GO:0001726|GO:0030027|GO:0005515|GO:0005543|GO:0005089|GO:0046872|GO:0005085|GO:0031267	FYVE, RhoGEF and PH domain containing 1 [Source:HGNC Symbol;Acc:3663]	20.4987	72.6389	60.1314	11.5746	4.64413	5.82576	5.53496	3.94993
ASHGA5P001036	3.68746	1.88263	3.68746	up	2.19193	1.1322	2.19193	up	protein_coding	NM_003951	CCDS14623.1	SLC25A14	RefSeq	1601	chrX	+	129474046	129507335	TGTAAGCGGACACCAGAAAAGTACCACTGTAAGTCATGAGATGTCTGGTCTGAATTGGAA	9016	Hs.194686	GO:0005739|GO:0005743|GO:0005887|GO:0006810|GO:0006839|GO:0009060	brain mitochondrial carrier protein 1 isoform UCP5L precursor	19.8501	116.927	127.086	34.3283	4.59288	6.47551	6.6083	5.4761
ASHGA5P015375	5.36851	2.42452	5.36851	up	4.49246	2.16751	4.49246	up	protein_coding	NM_001143761	CCDS11099.1	EIF5A	RefSeq	1284	chr17	+	7211287	7215782	GCCACGTGAGTTGGAATCGAAGCCTCTTAAAATGGCAGATGACTTGGACTTCGAGACAGG	1984	Hs.534314	GO:0003723|GO:0003746|GO:0005515|GO:0005634|GO:0005642|GO:0005643|GO:0005737|GO:0005789|GO:0005829|GO:0006406|GO:0006452|GO:0006611|GO:0006913|GO:0006913|GO:0006917|GO:0007568|GO:0008284|GO:0008612|GO:0017070|GO:0030425|GO:0043022|GO:0043025|GO:0043066|GO:0043687|GO:0044267|GO:0045901|GO:0045905|GO:0047485|GO:0051149	eukaryotic translation initiation factor 5A-1 isoform B	22.5482	198.16	61.0247	7.63845	4.78892	7.21344	5.5616	3.3941
ASHGA5P050225	5.39939	2.4328	5.39939	up	8.40531	3.0713	8.40531	up	protein_coding	ENST00000244296	CCDS12612.1	PSG1	GENCODE	2276	chr19	-	43371357	43383871	GAAGTCTCTGGTAAGTGGATCCCAGCATCGTTGGCAATAGGGTTTTAGGTGGAGTCTATC	5669	Hs.709192	GO:0007565|GO:0005576|GO:0005515	pregnancy specific beta-1-glycoprotein 1 [Source:HGNC Symbol;Acc:9514]	13.8502	116.011	56.7161	5	4.0316	6.4644	5.45037	2.37907
ASHGA5P006126	2.48179	1.31138	2.48179	up	3.3737	1.75433	3.3737	up	protein_coding	ENST00000314218	CCDS3728.1	BBS12	GENCODE	3244	chr4	+	123653856	123666098	AAGGAGCGAGATCATGATACATGGTGATGGCTTGCAGAGTCGTAAACAAAAGAAGACACA	166379	Hs.400698	GO:0044267|GO:0051131|GO:0005929|GO:0005524	Bardet-Biedl syndrome 12 [Source:HGNC Symbol;Acc:26648]	16.0315	60.0937	43.8889	7.19314	4.25584	5.56722	5.07396	3.31963
ASHGA5P054697	11.5429	3.52894	11.5429	up	6.05924	2.59914	6.05924	up	protein_coding	NM_000613	CCDS7763.1	HPX	RefSeq	1635	chr11	-	6452267	6462254	TGTACCTCATCCATGGTCCCAATTTGTACTGCTACAGTGATGTGGAGAAACTGAATGCAG	3263	Hs.426485	GO:0002639|GO:0002925|GO:0005515|GO:0005576|GO:0005615|GO:0006879|GO:0015232|GO:0015886|GO:0019048|GO:0020027|GO:0042168|GO:0042511|GO:0046872|GO:0060335	hemopexin precursor	5	74.3563	56.5714	5.11435	2.3291	5.85804	5.4453	2.84617
ASHGA5P008418	4.2548	2.08909	4.2548	up	2.15273	1.10617	2.15273	up	protein_coding	NM_001178092	CCDS53762.1	BCAT1	RefSeq	9499	chr12	-	24962957	25102393	AACAATGAAGGCTAAAGACCTAATAGTCACACCAGCTACCATTTTAAAGGAAAAACCAGA	586	Hs.438993	GO:0000082|GO:0004084|GO:0005829|GO:0008283|GO:0009082|GO:0009083|GO:0034641|GO:0044281|GO:0052654|GO:0052655|GO:0052656	branched-chain-amino-acid aminotransferase, cytosolic isoform 3	47.5395	354.981	57.9096	15.8136	5.93331	8.0224	5.4809	4.37474
ASHGA5P049578	5.97908	2.57992	5.97908	up	3.94801	1.98113	3.94801	up	protein_coding	NM_016231	CCDS11224.2	NLK	RefSeq	3555	chr17	+	26369687	26523404	CAGCTTGACCCAGTTTGCTTTCCAATCAAAGGGCATTTATTTTGAATGTCTCTTTGTGGC	51701	Hs.208759	GO:0000287|GO:0004672|GO:0004707|GO:0005515|GO:0005524|GO:0005634|GO:0005737|GO:0006351|GO:0006355|GO:0006468|GO:0007179|GO:0007243|GO:0008134|GO:0016055|GO:0018107|GO:0030178|GO:0031625|GO:0033136|GO:0042169|GO:0046777	serine/threonine-protein kinase NLK	11.865	107.703	46.8356	6.50246	3.7836	6.36352	5.17324	3.19211
ASHGA5P008561	3.35552	1.74654	3.35552	up	7.80958	2.96524	7.80958	up	protein_coding	NM_203395	CCDS5227.1	IYD	RefSeq	7419	chr6	+	150690027	150725765	TGCTAGCTGCCCTGCAGAATGCAGGTCTGGTGACTGTCACTACCACTCCTCTCAACTGTG	389434	Hs.310225	GO:0005886|GO:0006590|GO:0016021|GO:0016491|GO:0034641|GO:0044281	iodotyrosine dehalogenase 1 isoform 2	8.38826	39.7914	117.107	8.46198	3.2599	5.00644	6.49238	3.52713
ASHGA5P002952	3.39417	1.76306	3.39417	up	2.31578	1.2115	2.31578	up	protein_coding	NM_004814	CCDS340.1	SNRNP40	RefSeq	1638	chr1	-	31732414	31769644	CGACTGATATTACTGTGGAATGTCTATGGTGACTGTGATAACTATGCCACACTGAAGGGA	9410	Hs.33962	GO:0000375|GO:0000398|GO:0000398|GO:0005515|GO:0005634|GO:0005654|GO:0005682|GO:0005730|GO:0005732|GO:0005737|GO:0006396|GO:0008380|GO:0010467|GO:0071013	U5 small nuclear ribonucleoprotein 40 kDa protein	158.996	1011.4	387.48	97.276	7.75987	9.52293	8.20437	6.99287
ASHGA5P040684	2.08793	1.06208	2.08793	up	2.06415	1.04554	2.06415	up	protein_coding	NM_014423	CCDS4164.1	AFF4	RefSeq	9580	chr5	-	132211070	132299354	ACTTCCTCTATGCCACCGAAATTTGGGACCAAGCTGAACAGCTTTCCAAAGAGCAAAAAG	27125	Hs.519313	GO:0003700|GO:0005515|GO:0005634|GO:0005730|GO:0005739|GO:0006366	AF4/FMR2 family member 4	34.006	117.388	157.153	45.0024	5.41888	6.48096	6.9094	5.86386
ASHGA5P014357	2.58906	1.37243	2.58906	up	33.5772	5.06941	33.5772	up	protein_coding	NM_002783		PSG7	RefSeq	2046	chr19	-	43428283	43441330	GTCAGAGTCTCTGACTGGACATTACCCTGAATTCTACTAGTTCCTCCAATTCCATCTTCT	5676	Hs.709203	GO:0005576|GO:0007565	putative pregnancy-specific beta-1-glycoprotein 7 isoform 1 precursor	160.375	785.219	720.029	12.2252	7.77377	9.1462	9.09373	4.02432
ASHGA5P025177	2.35059	1.23302	2.35059	up	3.47063	1.7952	3.47063	up	protein_coding	NM_001039490	CCDS7719.1	CD151	RefSeq	1508	chr11	+	832951	838835	CGGACGCGTGCCCCAGGATGGGTGAGTTCAACGAGAAGAAGACAACATGTGGCACCGTTT	977	Hs.654379	GO:0005515|GO:0005829|GO:0005886|GO:0005887|GO:0007155|GO:0016020|GO:0016477|GO:0031581|GO:0034329|GO:0042098	CD151 antigen	34.3231	133.882	133.383	22.4986	5.43317	6.66619	6.67111	4.87591
ASHGA5P036534	13.8778	3.7947	13.8778	up	6.42893	2.68458	6.42893	up	protein_coding	ENST00000373426	CCDS2506.1	UGT1A7	GENCODE	2333	chr2	+	234590583	234681945	GCACCATTGCGAAGTGCATTTTCTCTATTAACAAGTTCATCCAATGGTATTTTTGACTTA	54577		GO:0009804|GO:0005975|GO:0007588|GO:0030259|GO:0043086|GO:0042573|GO:0008152|GO:0017144|GO:0045922|GO:0051552|GO:0052696|GO:0052697|GO:0016021|GO:0005789|GO:0005783|GO:0005792|GO:0016758|GO:0046982|GO:0042803|GO:0030246|GO:0019899|GO:0008144|GO:0005080|GO:0001972|GO:0004857|GO:0015020	UDP glucuronosyltransferase 1 family, polypeptide A7 [Source:HGNC Symbol;Acc:12539]	5	90.6456	204.439	18.5866	2.3291	6.1238	7.28937	4.60479
ASHGA5P027939	5.37781	2.42702	5.37781	up	3.78467	1.92017	3.78467	up	protein_coding	NM_001142679	CCDS44865.1	ANO6	RefSeq	3591	chr12	+	45609769	45834187	TAGGTTTGTCGATGAAATTAGACTTTTGGAACAACTAACTTCTGACTTTATTGACTCCCT	196527	Hs.505339	GO:0002543|GO:0005254|GO:0005886|GO:0034707|GO:0097045	anoctamin-6 isoform c	6.5777	50.3877	71.2135	10.8751	2.90116	5.32817	5.78242	3.86226
ASHGA5P011335	2.30055	1.20198	2.30055	up	8.73237	3.12637	8.73237	up	protein_coding	NM_021073	CCDS4958.1	BMP5	RefSeq	2207	chr6	-	55620237	55740375	TATGAATGCCACCAACCACGCTATAGTTCAGACTCTGGTTCATCTGATGTTTCCTGACCA	653	Hs.296648	GO:0001501|GO:0001503|GO:0003323|GO:0005125|GO:0005575|GO:0005615|GO:0007389|GO:0008083|GO:0008285|GO:0010719|GO:0010862|GO:0010894|GO:0030539|GO:0031988|GO:0032348|GO:0040007|GO:0043066|GO:0043569|GO:0045944|GO:0050679|GO:0051216|GO:0070700|GO:0071676|GO:1900006|GO:2000065|GO:2000105	bone morphogenetic protein 5 preproprotein	761.093	3283.71	58.9498	5	10.0293	11.2313	5.50544	2.37907
ASHGA5P026095	3.47654	1.79765	3.47654	up	2.16282	1.11291	2.16282	up	protein_coding	ENST00000308020	CCDS7696.1	PTDSS2	GENCODE	2445	chr11	+	450279	491387	TCATCAGCGTGATGTTCGAGTTCCTGGAGTACAGCCTGGAGCACCAGCTGCCCAACTTCA	81490	Hs.731700	GO:0006659|GO:0016021|GO:0005789|GO:0016020|GO:0005622|GO:0003882	phosphatidylserine synthase 2 [Source:HGNC Symbol;Acc:15463]	16.3205	88.0048	57.7434	15.6943	4.28407	6.08172	5.4769	4.36399
ASHGA5P005030	2.96887	1.56992	2.96887	up	3.09974	1.63215	3.09974	up	protein_coding	NM_014268	CCDS11910.1	MAPRE2	RefSeq	4279	chr18	+	32621323	32723432	GTTCCTACAGTTGGGGAATGGCGGTCAATGTGTATTCTACCTCGATAACCCAAGAGACTA	10982	Hs.532824	GO:0005737|GO:0005874|GO:0007067|GO:0007165|GO:0008017|GO:0008283|GO:0015630|GO:0051301	microtubule-associated protein RP/EB family member 2 isoform 1	45.443	233.444	147.162	27.9697	5.86395	7.43387	6.81525	5.1831
ASHGA5P002708	2.49728	1.32036	2.49728	up	2.17431	1.12056	2.17431	up	protein_coding	NM_003971	CCDS11577.1	SPAG9	RefSeq	8231	chr17	-	49039534	49198226	TGCGCAAGCACGCTGAGGAGAAATTCATTGAATTTGAAGACTCTCAAGAACAGGAAAAAA	9043	Hs.463439	GO:0001669|GO:0005737|GO:0005829|GO:0007283|GO:0016021|GO:0030335|GO:0042147|GO:0042692|GO:0048471|GO:0051149	C-Jun-amino-terminal kinase-interacting protein 4 isoform 3	17.3059	66.2896	76.1112	20.6819	4.37844	5.6988	5.8765	4.75594
ASHGA5P047856	-2.32305	-1.21602	2.32305	down	-12.3447	-3.62582	12.3447	down	protein_coding	NM_000519	CCDS31376.1	HBD	RefSeq	774	chr11	-	5254058	5255858	TGGGCAATGTGCTGGTGTGTGTGCTGGCCCGCAACTTTGGCAAGGAATTCACCCCACAAA	3045	Hs.699280	GO:0005344|GO:0005506|GO:0005829|GO:0005833|GO:0007596|GO:0019825|GO:0020037	hemoglobin subunit delta	1262.27	1017.65	161.018	1161.83	10.7525	9.53648	6.94158	10.5674
ASHGA5P001842	-28.3208	-4.82379	28.3208	down	-6.01145	-2.58771	6.01145	down	protein_coding	NM_153490	CCDS11396.1	KRT13	RefSeq	1719	chr17	-	39657232	39661865	TCCTCAGCAGGAAGCGTCAGCCCCCGTAGCACCTCTGTTACCACGACTTCTAGTGCCTCT	3860	Hs.654550	GO:0005198|GO:0008544|GO:0009314|GO:0043587|GO:0045095|GO:0071300	keratin, type I cytoskeletal 13 isoform a	801.165	48.7347	8135.4	33971.2	10.1064	5.28259	12.653	15.2407
ASHGA5P011279	-2.94128	-1.55644	2.94128	down	-2.28033	-1.18924	2.28033	down	protein_coding	NM_004120	CCDS719.1	GBP2	RefSeq	2595	chr1	-	89573309	89591799	ACCAACTTCACTATGTGACAGAGCTGACAGATCGAATCAAGGCAAACTCCTCACCTGGTA	2634	Hs.386567	GO:0003924|GO:0005525|GO:0005829|GO:0005886|GO:0006955|GO:0019221|GO:0060333|GO:0060337	interferon-induced guanylate-binding protein 2	648.888	417.023	369.928	491.302	9.80922	8.25277	8.14031	9.32955
ASHGA5P011691	-2.50575	-1.32524	2.50575	down	-2.76285	-1.46616	2.76285	down	protein_coding	NM_014467	CCDS14471.1	SRPX2	RefSeq	2206	chrX	+	99899162	99926296	ATAAAATGCAGATCTCTATGCTACAGCAATCCACCTGTGGACTGGATTTGCGGCATGTGA	27286	Hs.306339	GO:0001525|GO:0005102|GO:0005515|GO:0005576|GO:0005737|GO:0015630|GO:0016337|GO:0042325|GO:0048870|GO:0090050	sushi repeat-containing protein SRPX2 precursor	170.397	121.694	430.938	693.081	7.86056	6.53532	8.36094	9.8271
ASHGA5P004834	-3.37933	-1.75674	3.37933	down	-2.96181	-1.56648	2.96181	down	protein_coding	NM_004925	CCDS6542.1	AQP3	RefSeq	1882	chr9	-	33441151	33447631	TTTTTACAGCCCTTGCGGGCTGGGGCTCTGCAGTCTTCACGACCGGCCAGCATTGGTGGT	360	Hs.234642	GO:0002684|GO:0005215|GO:0005737|GO:0005886|GO:0005886|GO:0005911|GO:0006810|GO:0006833|GO:0007588|GO:0015250|GO:0015250|GO:0015254|GO:0015840|GO:0016021|GO:0016323|GO:0032526|GO:0033280|GO:0042476|GO:0045616|GO:0051592|GO:0055085|GO:0070295	aquaporin-3	859.55	481.16	532.728	924.41	10.2136	8.45689	8.66913	10.2356
ASHGA5P055628	-2.23582	-1.16081	2.23582	down	-2.423	-1.2768	2.423	down	protein_coding	NM_016816	CCDS41838.1	OAS1	RefSeq	1673	chr12	+	113344738	113357712	ATGAGACCGACGATCCCAGGAGGTATCAGAAATATGGTTACATTGGAACACATGAGTACC	4938	Hs.524760	GO:0001730|GO:0003725|GO:0005524|GO:0005576|GO:0005634|GO:0005634|GO:0005737|GO:0005739|GO:0005783|GO:0005829|GO:0006164|GO:0008270|GO:0009615|GO:0019221|GO:0035457|GO:0045071|GO:0046872|GO:0051259|GO:0051607|GO:0060333|GO:0060337|GO:0060700	2'-5'-oligoadenylate synthase 1 isoform 1	360.631	301.842	733.372	1036.38	8.95312	7.79232	9.12057	10.3974
ASHGA5P050541	-2.5263	-1.33702	2.5263	down	-2.06226	-1.04423	2.06226	down	protein_coding	NM_015727	CCDS46345.1	TACR1	RefSeq	1732	chr2	-	75278162	75426645	TCAATGACAGGTGAGGATCCCAACCCCATGAGCTCTCCAGGGGCCACAAGACCATCTACA	6869	Hs.633301	GO:0002118|GO:0002526|GO:0004995|GO:0005515|GO:0005737|GO:0005886|GO:0005886|GO:0005887|GO:0006954|GO:0007200|GO:0007204|GO:0007217|GO:0007610|GO:0007616|GO:0007638|GO:0008306|GO:0009408|GO:0009582|GO:0009725|GO:0009986|GO:0010193|GO:0010634|GO:0010996|GO:0016496|GO:0019233|GO:0030425|GO:0032224|GO:0032230|GO:0035094|GO:0035106|GO:0035815|GO:0042713|GO:0042755|GO:0043278|GO:0045471|GO:0045760|GO:…	substance-P receptor isoform short	324.024	238.89	219.427	264.284	8.80409	7.46706	7.39101	8.43524
ASHGA5P002507	-4.17994	-2.06348	4.17994	down	-2.06305	-1.04478	2.06305	down	protein_coding	NM_021199	CCDS10127.1	SQRDL	RefSeq	1682	chr15	+	45927255	45983479	ATGAAAGCTGACCTGATGCCTTTCCTGTATTGGAATATGATGCTAAGGGGTTACTGGGGA	58472	Hs.511251	GO:0000096|GO:0000098|GO:0005737|GO:0005743|GO:0034641|GO:0044281|GO:0070221|GO:0070224	sulfide:quinone oxidoreductase, mitochondrial	1801.94	812.126	3805.07	4734.46	11.2613	9.19779	11.5086	12.5534
ASHGA5P008512	-7.01448	-2.81034	7.01448	down	-5.376	-2.42653	5.376	down	protein_coding	NM_005971	CCDS12442.1	FXYD3	RefSeq	1382	chr19	+	35606731	35615228	CTGTGCGCCATGGGCATCATCATCGTCATGAGTGCAAAATGCAAATGCAAGTTTGGCCAG	5349	Hs.301350	GO:0005254|GO:0005789|GO:0005887|GO:0006821|GO:0034707|GO:0050790|GO:0051117	FXYD domain-containing ion transport regulator 3 isoform 1 precursor	1870.84	498.343	12632.8	48753.3	11.3169	8.50653	13.3142	15.7408
ASHGA5P050397	-6.15517	-2.6218	6.15517	down	-8.17236	-3.03075	8.17236	down	protein_coding	NM_002252	CCDS1692.1	KCNS3	RefSeq	2344	chr2	+	18059944	18114225	AGCAAAATGAGCGGGGGTGTTTGTGCCTGTTTCTCTTATCCTTTCCCGACATTAGGTTAA	3790	Hs.414489	GO:0005251|GO:0005737|GO:0005794|GO:0005886|GO:0005886|GO:0006112|GO:0006813|GO:0007268|GO:0008076|GO:0015459|GO:0043231|GO:0044281|GO:0050796|GO:0051260	potassium voltage-gated channel subfamily S member 3	221.302	62.2885	233.724	1118.11	8.24024	5.61844	7.47656	10.5073
ASHGA5P027480	-2.9217	-1.54681	2.9217	down	-8.98712	-3.16786	8.98712	down	protein_coding	NM_002345	CCDS9038.1	LUM	RefSeq	2116	chr12	-	91497231	91505542	AGATTGACCATATTGATGAAAAGGCCTTTGAGAATGTAACTGATCTGCAGTGGCTCATTC	4060	Hs.406475	GO:0005201|GO:0005518|GO:0005576|GO:0005576|GO:0005578|GO:0005583|GO:0005615|GO:0005796|GO:0005975|GO:0007601|GO:0014070|GO:0018146|GO:0030199|GO:0030203|GO:0031012|GO:0031012|GO:0042339|GO:0042340|GO:0043202|GO:0044281|GO:0045944|GO:0051216|GO:0070848	lumican precursor	88.3965	50.1673	75.5576	397.07	6.86927	5.32246	5.86644	9.0343
ASHGA5P006602	-3.27958	-1.71351	3.27958	down	-3.08407	-1.62484	3.08407	down	protein_coding	ENST00000320838	CCDS12815.1	KLK8	GENCODE	456	chr19	-	51499263	51504958	GCCTGGGCAGGGCGATTCTGGAGGCCCCCTGGTGTGTGATGGTGCACTCCAGGGCATCAC	11202	Hs.104570	GO:0006508|GO:0048812|GO:0009611|GO:0008219|GO:0043616|GO:0007613|GO:0048681|GO:0031642|GO:0050807|GO:0005737|GO:0005615|GO:0005515|GO:0004252	kallikrein-related peptidase 8 [Source:HGNC Symbol;Acc:6369]	108.164	55.6757	63.342	115.504	7.1743	5.46079	5.61197	7.2368
ASHGA5P030875	-2.21439	-1.14691	2.21439	down	-2.28358	-1.1913	2.28358	down	protein_coding	NM_001127592	CCDS44265.1	FCGR3A	RefSeq	2338	chr1	-	161511550	161519818	ACAATTGTTGCTTATGAAAGAAAGCTTTAGCTGTCTCTGTTTTGTAAGCTTTAAGCGCAA	2214	Hs.372679	GO:0005576|GO:0005886|GO:0006955|GO:0009897|GO:0016021|GO:0019864|GO:0050776	low affinity immunoglobulin gamma Fc region receptor III-A isoform b precursor	223	183.446	46.4433	62.8721	8.25237	7.10546	5.15926	6.35056
ASHGA5P001247	-3.79654	-1.92469	3.79654	down	-2.75025	-1.45956	2.75025	down	protein_coding	ENST00000225276	CCDS11747.1	ST6GALNAC2	GENCODE	2105	chr17	-	74561460	74582145	TACCTGTGACCAGGTCAGTGCCTATGGATTCATCACAAGCAACTACTGGAAATTTTCCGA	10610	Hs.592105	GO:0016266|GO:0006486|GO:0044267|GO:0043687|GO:0000139|GO:0030173|GO:0008373	ST6 (alpha-N-acetyl-neuraminyl-2,3-beta-galactosyl-1,3)-N-acetylgalactosaminide alpha-2,6-sialyltransferase 2 [Source:HGNC Symbol;Acc:10867]	116.523	51.6609	247.991	392.92	7.28608	5.36139	7.55995	9.01951
ASHGA5P010655	-3.29338	-1.71957	3.29338	down	-2.91554	-1.54376	2.91554	down	protein_coding	ENST00000366691	CCDS1575.1	RHOU	GENCODE	4372	chr1	+	228870823	228882416	CACCGAGTACATCCCTACTGCCTTCGACAACTTCTCCGCGGTGGTGTCTGTGGATGGGCG	58480	Hs.647774	GO:0007010|GO:0007264|GO:0051056|GO:0015031|GO:0007165|GO:0030036|GO:0006886|GO:0006913|GO:0008360|GO:0006184|GO:0000082|GO:0016601|GO:0005886|GO:0005622|GO:0005829|GO:0000139|GO:0042995|GO:0016020|GO:0002102|GO:0005925|GO:0005515|GO:0005525|GO:0046872|GO:0003924	ras homolog family member U [Source:HGNC Symbol;Acc:17794]	175.867	94.8953	74.0536	127.742	7.90742	6.18785	5.83988	7.38364
ASHGA5P037275	-2.29697	-1.19973	2.29697	down	-2.64076	-1.40095	2.64076	down	protein_coding	ENST00000382822	CCDS42917.1	KRTAP19-8	GENCODE	318	chr21	-	32410477	32410795	GTCTATCATCCTGACTTAATTCTCCTTTCAGGTCTTTTTACCCCCTCTGTGAATTGCGCA	728299	Hs.580875	GO:0005882	keratin associated protein 19-8 [Source:HGNC Symbol;Acc:33898]	1188.7	966.358	433.297	667.922	10.6608	9.46103	8.36982	9.77078
ASHGA5P029610	-2.21182	-1.14523	2.21182	down	-4.65078	-2.21747	4.65078	down	protein_coding	NM_001014450	CCDS30867.1	SPRR2F	RefSeq	657	chr1	-	153084612	153085989	AACCATTAGAGAATTCTGTTGATGTTTTCTGTGTCTGTCTGTCCCCTGGGCATGAGCTTC	6705	Hs.490252	GO:0001533|GO:0005737|GO:0008544|GO:0030216|GO:0031424	small proline-rich protein 2F	74.7509	56.3296	107.459	294.292	6.62197	5.47674	6.37295	8.59042
ASHGA5P004370	-2.19046	-1.13124	2.19046	down	-2.08564	-1.06049	2.08564	down	protein_coding	NM_001244752		ANKRD18B	RefSeq	3753	chr9	+	33524410	33573001	AAATAACGAAATCGGATAAGAAAATAGCTGTGATCAGCACCAAGCTCTTTATGGAGAAAG	441459	Hs.493710		ankyrin repeat domain-containing protein 18B	212.768	175.84	220.16	267.964	8.18292	7.05169	7.39511	8.45559
ASHGA5P005888	-2.49918	-1.32145	2.49918	down	-6.48482	-2.69707	6.48482	down	protein_coding	NM_001321	CCDS9015.1	CSRP2	RefSeq	901	chr12	-	77252495	77272799	AACCAGAGAGTGTTCAGCCTCACAGGCCTACAACAAATCCAAACACTTCTAAATTTGCTC	1466	Hs.530904	GO:0003674|GO:0005634|GO:0007275|GO:0008270|GO:0030154|GO:0045445	cysteine and glycine-rich protein 2	423.164	319.413	623.715	2366.52	9.19359	7.87213	8.89235	11.5894
ASHGA5P003797	-2.11045	-1.07755	2.11045	down	-2.11916	-1.08349	2.11916	down	protein_coding	NM_145201	CCDS6403.2	NAPRT1	RefSeq	1715	chr8	-	144656954	144660513	GCAGGGACAGCTGTGTGAGCCGCTCCCATCCCTGGCAGAGTCTAGAGCCTTGGCCCAGCT	93100	Hs.493164	GO:0004514|GO:0004516|GO:0004516|GO:0005634|GO:0005737|GO:0005794|GO:0005829|GO:0005829|GO:0006766|GO:0006767|GO:0006769|GO:0006979|GO:0009435|GO:0019358|GO:0019674|GO:0044281	nicotinate phosphoribosyltransferase	2232.99	1981.71	2610.48	3264.83	11.5694	10.4918	10.9662	12.0497
ASHGA5P050160	-5.81001	-2.53854	5.81001	down	-5.74695	-2.5228	5.74695	down	protein_coding	NM_001136012	CCDS12443.1	FXYD3	RefSeq	1460	chr19	+	35606731	35615228	TTCTGTGCGCCATGGGCATCATCATCGTCATGAGTGAGTGGAGGAGCTCGGGGGAGCAGG	5349	Hs.301350	GO:0005254|GO:0005789|GO:0005887|GO:0006821|GO:0034707|GO:0050790|GO:0051117	FXYD domain-containing ion transport regulator 3 isoform 2 precursor	1289.92	413.776	8676.64	34695	10.7802	8.2417	12.7473	15.2701
ASHGA5P026658	-2.41338	-1.27106	2.41338	down	-2.01335	-1.0096	2.01335	down	protein_coding	ENST00000529803	CCDS53682.1	OMP	GENCODE	492	chr11	+	76813885	76814377	TTTGGCGAGGGTGTGGAGCCCGCCAACCTCAAGGCCTCCGTGGTTTTTAACCAGCTCTGA	4975	Hs.673853	GO:0007165|GO:0007268|GO:0007608|GO:0022008|GO:0005634|GO:0005829|GO:0030424|GO:0043025|GO:0005737|GO:0004871	olfactory marker protein [Source:HGNC Symbol;Acc:8136]	275.697	210.22	203.78	239.123	8.56453	7.29348	7.28515	8.29474
ASHGA5P012920	-3.43401	-1.7799	3.43401	down	-2.27616	-1.1866	2.27616	down	protein_coding	ENST00000381661	CCDS1674.1	ATP6V1C2	GENCODE	3102	chr2	+	10861774	10925236	AGCAACAGTATGGCCCCCTGCTGCGCTGGCTCAAGGTGAACTTCAGTGAAGCCTTCATTG	245973	Hs.580464	GO:0055085|GO:0015991|GO:0006879|GO:0008286|GO:0033572|GO:0005829|GO:0033180|GO:0008553|GO:0016820	ATPase, H+ transporting, lysosomal 42kDa, V1 subunit C2 [Source:HGNC Symbol;Acc:18264]	219.506	114.757	105.082	140.074	8.22892	6.44902	6.33891	7.52551
ASHGA5P012134	-4.44896	-2.15347	4.44896	down	-2.06731	-1.04775	2.06731	down	protein_coding	NM_006573	CCDS9509.1	TNFSF13B	RefSeq	2675	chr13	+	108921976	108960832	ATACAAAAAGGATCTTACACATTTGTTCCATGGCTTCTCAGCTTTAAAAGGGGAAGTGCC	10673	Hs.525157	GO:0005102|GO:0005125|GO:0005164|GO:0005515|GO:0005615|GO:0005886|GO:0006955|GO:0007165|GO:0008283|GO:0008284|GO:0016021	tumor necrosis factor ligand superfamily member 13B isoform 1	118.037	44.3109	49.7263	60.8663	7.30787	5.15441	5.25347	6.30122
ASHGA5P050161	-6.79419	-2.7643	6.79419	down	-8.10743	-3.01924	8.10743	down	protein_coding	ENST00000406242	CCDS46049.1	FXYD3	GENCODE	778	chr19	+	35606731	35614107	AAATGCAAGTTTGGCCAGAAGTCCGGGTAAGATACTGTTCCGGCATGCCCGCCTCAGGCT	5349	Hs.301350	GO:0006811|GO:0016020|GO:0005216	FXYD domain containing ion transport regulator 3 [Source:HGNC Symbol;Acc:4027]	311.174	81.2074	2075.47	10543.5	8.74252	5.97821	10.6404	13.6596
ASHGA5P004798	-8.69004	-3.11936	8.69004	down	-2.83784	-1.5048	2.83784	down	protein_coding	NM_005218	CCDS5959.1	DEFB1	RefSeq	484	chr8	-	6728096	6735529	TTTACTCTCTGCTTACTTTTGTCTGAGATGGCCTCAGGTGGTAACTTTCTCACAGGCCTT	1672	Hs.32949	GO:0002526|GO:0005576|GO:0005796|GO:0006935|GO:0006955|GO:0007186|GO:0009617|GO:0009617|GO:0033574|GO:0042742|GO:0045087|GO:0045087|GO:0045087	beta-defensin 1 preproprotein	1735.3	373.183	382.275	634.44	11.2148	8.09547	8.18557	9.69037
ASHGA5P037842	-3.19511	-1.67587	3.19511	down	-2.44738	-1.29124	2.44738	down	protein_coding	ENST00000334793	CCDS30708.1	FOXD2	GENCODE	4675	chr1	+	47901688	47906363	GAAAAATCTGTCTGCCGCCTATTTCCCATTGGTGTCGATTGAATAAATGTATGTGAACTT	2306	Hs.166188	GO:0006355|GO:0007389|GO:0045944|GO:0001755|GO:0007422|GO:0030318|GO:0048484|GO:0009790|GO:0051090|GO:0051216|GO:0030513|GO:0048485|GO:0090184|GO:0048846|GO:0048937|GO:0050935|GO:0060678|GO:0005667|GO:0003700|GO:0003690|GO:0043565|GO:0008134|GO:0003705|GO:0008301	forkhead box D2 [Source:HGNC Symbol;Acc:3803]	733.687	430.201	543.999	775.731	9.97432	8.29845	8.7004	9.99165
ASHGA5P007784	-29.257	-4.87071	29.257	down	-6.96553	-2.80023	6.96553	down	protein_coding	NM_002274	CCDS11397.1	KRT13	RefSeq	1693	chr17	-	39657232	39661865	AGGACGCCAAGAAGCGTCAGCCCCCGTAGCACCTCTGTTACCACGACTTCTAGTGCCTCT	3860	Hs.654550	GO:0005198|GO:0008544|GO:0009314|GO:0043587|GO:0045095|GO:0071300	keratin, type I cytoskeletal 13 isoform b	721.482	42.1018	6607.84	31750.9	9.9511	5.08039	12.337	15.1372
ASHGA5P017753	-2.58512	-1.37023	2.58512	down	-2.49681	-1.32008	2.49681	down	protein_coding	NM_001032409	CCDS31905.1	OAS1	RefSeq	1575	chr12	+	113344738	113357712	GATTCTGCTGACCCAGCACACTCCAGGCAGCATCCACCCCACAGGCAGAAGAGGACTGGA	4938	Hs.524760	GO:0001730|GO:0003725|GO:0005524|GO:0005576|GO:0005634|GO:0005634|GO:0005737|GO:0005739|GO:0005783|GO:0005829|GO:0006164|GO:0008270|GO:0009615|GO:0019221|GO:0035457|GO:0045071|GO:0046872|GO:0051259|GO:0051607|GO:0060333|GO:0060337|GO:0060700	2'-5'-oligoadenylate synthase 1 isoform 3	281.813	199.892	529.605	768.104	8.59625	7.22602	8.65936	9.97944
ASHGA5P005302	-2.06467	-1.04591	2.06467	down	-5.66225	-2.50137	5.66225	down	protein_coding	NM_138969	CCDS6167.1	SDR16C5	RefSeq	3039	chr8	-	57212569	57233241	AGCCGACCAGGTTAAAAAAGAAGTCGGCGATGTTTCCATCCTAATCAACAATGCCGGAAT	195814	Hs.170673	GO:0000166|GO:0004745|GO:0005789|GO:0016021|GO:0042572|GO:0042572|GO:0042574|GO:0043616|GO:0050908	epidermal retinol dehydrogenase 2	207.877	183.343	609.998	2016.99	8.15056	7.10465	8.86063	11.362
ASHGA5P009222	-2.26624	-1.1803	2.26624	down	-2.44745	-1.29128	2.44745	down	protein_coding	NM_022405	CCDS2730.1	SLC6A20	RefSeq	5344	chr3	-	45796940	45838035	CACTGGCAAGATAGAGCAGCTGGCCAACCCCAAGGCCTGGATCAATGCAGCCACCCAGAT	54716	Hs.413095	GO:0005328|GO:0005886|GO:0005887|GO:0006811|GO:0006865|GO:0006865|GO:0015171|GO:0015816|GO:0015824|GO:0016324|GO:0055085	sodium- and chloride-dependent transporter XTRP3 isoform 2	81.5	60.2856	55.0345	79.4715	6.75259	5.57228	5.40644	6.69771
ASHGA5P012052	-6.09553	-2.60775	6.09553	down	-2.9773	-1.57401	2.9773	down	protein_coding	NM_024719	CCDS9534.2	GRTP1	RefSeq	1423	chr13	-	113978504	114018463	GTTTATGCAGAAAATATTTTCAGAACCTGGAAGCTTATCCATGGCCACCGTCGCCAAGCT	79774	Hs.170904	GO:0005097|GO:0005622	growth hormone-regulated TBC protein 1	815.557	249.59	977.826	1724.96	10.1326	7.52484	9.55718	11.1312
ASHGA5P042203	-4.19442	-2.06847	4.19442	down	-5.80295	-2.53679	5.80295	down	protein_coding	NM_033260	CCDS4471.1	FOXQ1	RefSeq	2338	chr6	+	1312674	1314993	CTTTAAAGGAAAAGTTGATTATGTATGTGGGGTGCCAGGACCACTGCCTTGAAAGCAAGT	94234	Hs.591352	GO:0003690|GO:0003705|GO:0005667|GO:0006309|GO:0007389|GO:0008134|GO:0008301|GO:0009790|GO:0030331|GO:0031069|GO:0031624|GO:0043028|GO:0043280|GO:0043565|GO:0045944|GO:0051090	forkhead box protein Q1	645.432	289.575	5496.88	21008.3	9.80041	7.73194	12.0448	14.5816
ASHGA5P014428	-2.06113	-1.04343	2.06113	down	-2.06033	-1.04288	2.06033	down	protein_coding	NM_001101676	CCDS47913.1	SAMD12	RefSeq	8884	chr8	-	119201694	119634184	TACAGTTACTCACACAAGCATCATCTGAGGGTTCTCCATAAACACGGTTAGCCTTCCAAG	401474	Hs.359393		sterile alpha motif domain-containing protein 12 isoform a	103.711	86.9324	313.427	372.699	7.10999	6.06656	7.89047	8.93335
ASHGA5P049752	-2.2755	-1.18619	2.2755	down	-3.00905	-1.58931	3.00905	down	protein_coding	NM_005727	CCDS530.1	TSPAN1	RefSeq	1639	chr1	+	46640748	46651634	TAAGTCCACTTCTGCCTCTGCCACTACTGCTGCCACATGGGAACTGTGAAGAGGCACCCT	10103	Hs.38972	GO:0005765|GO:0016021	tetraspanin-1	185.033	146.784	1703.78	3040.2	7.98224	6.79605	10.3528	11.9421
ASHGA5P034467	-2.05962	-1.04238	2.05962	down	-2.85729	-1.51465	2.85729	down	protein_coding	NM_001080503	CCDS45976.1	CCDC159	RefSeq	1080	chr19	+	11457180	11465620	TGAGCAGCCGGGACTGCTCTCCCTGAAGACCCCTCCAGAGAGAAAATAAACTAGCCCAGA	126075	Hs.631636		coiled-coil domain-containing protein 159	201.074	176.523	144.895	242.033	8.09993	7.05756	6.79379	8.30844
ASHGA5P005582	-2.9739	-1.57235	2.9739	down	-2.11888	-1.0833	2.11888	down	protein_coding	NM_023036	CCDS11697.1	DNAI2	RefSeq	2294	chr17	+	72270385	72311023	CAGCTTGAAGGTGTGTGACGAGGCCCTCTTCTGCCTCCGGGTGCAGGACAATGGGTGTCT	64446	Hs.147472	GO:0003777|GO:0005737|GO:0005858|GO:0005874|GO:0035085|GO:0042384	dynein intermediate chain 2, axonemal isoform 1	264.683	161.63	161.185	197.715	8.50311	6.93076	6.94323	8.02654
ASHGA5P016888	-2.12878	-1.09003	2.12878	down	-2.14221	-1.0991	2.14221	down	protein_coding	NM_207005	CCDS44259.1	USF1	RefSeq	1800	chr1	-	161009040	161015757	TATTGCCAGCATCCAGTCAGCTGCCACCTTCCCTGACCCCAACGTCAAGTGATGTACAGG	7391	Hs.414880	GO:0000430|GO:0000432|GO:0000432|GO:0001666|GO:0003690|GO:0003705|GO:0003705|GO:0005515|GO:0005634|GO:0005667|GO:0006006|GO:0006357|GO:0006366|GO:0009411|GO:0019086|GO:0019899|GO:0019901|GO:0032869|GO:0042593|GO:0042803|GO:0042803|GO:0042826|GO:0043425|GO:0043565|GO:0045944|GO:0045990|GO:0046982|GO:0051918|GO:0055088	upstream stimulatory factor 1 isoform 2	319.694	281.756	399.528	498.1	8.78111	7.69109	8.24863	9.34773
ASHGA5P010248	-2.14141	-1.09856	2.14141	down	-4.80072	-2.26325	4.80072	down	protein_coding	NM_001307	CCDS11096.1	CLDN7	RefSeq	2029	chr17	-	7163221	7166264	TTATAACCCTTTGATCCCTACCAACATTAAGTATGAGTTTGGCCCTGCCATCTTTATTGG	1366	Hs.513915	GO:0005198|GO:0005515|GO:0005923|GO:0016021|GO:0016328|GO:0016338|GO:0042802	claudin-7 isoform 1 precursor	976.156	870.342	636.722	1795.88	10.3959	9.29734	8.92223	11.1855
ASHGA5P056142	-5.43991	-2.44358	5.43991	down	-2.17838	-1.12326	2.17838	down	protein_coding	NM_000710	CCDS9943.1	BDKRB1	RefSeq	1319	chr14	+	96722546	96731100	CCCATAGGAAAGAAATCTTCCAACTTTTCTGGCGGAATTAAAACAGCATTGAACCAAGAA	623	Hs.525572	GO:0001933|GO:0002687|GO:0004947|GO:0005783|GO:0005886|GO:0005887|GO:0006954|GO:0007204|GO:0007205|GO:0016477|GO:0019233|GO:0030308|GO:0032496|GO:0042277|GO:0043005|GO:0045776|GO:0051281	B1 bradykinin receptor	131.01	40.3203	300.935	378.59	7.46664	5.02306	7.83761	8.96087
ASHGA5P037770	-2.52148	-1.33427	2.52148	down	-2.01125	-1.00809	2.01125	down	protein_coding	NM_002972	CCDS14091.2	SBF1	RefSeq	8033	chr22	-	50883430	50913464	GGGTCACCACGCTGTCCAACCCCATGGCGGCCTCGGCCTCCAGACGGACCGCACCCCGAG	6305	Hs.589924	GO:0005543|GO:0005634|GO:0006470|GO:0007283|GO:0008138|GO:0016021	myotubularin-related protein 5	673.088	505.074	371.542	433.656	9.85992	8.52564	8.14809	9.15618
ASHGA5P021689	-2.2922	-1.19674	2.2922	down	-4.97391	-2.31438	4.97391	down	protein_coding	NM_001185023	CCDS54081.1	CLDN7	RefSeq	1944	chr17	-	7163221	7166264	TTTCATCGTGGCAGGTATGAGTTTGGCCCTGCCATCTTTATTGGCTGGGCAGGGTCTGCC	1366	Hs.513915	GO:0005198|GO:0005515|GO:0005923|GO:0016021|GO:0016328|GO:0016338|GO:0042802	claudin-7 isoform 2 precursor	104.236	77.7354	52.3318	152.868	7.11701	5.92027	5.33247	7.64685
ASHGA5P014410	-2.52501	-1.33629	2.52501	down	-2.10399	-1.07312	2.10399	down	protein_coding	NM_001136205	CCDS11888.1	KCTD1	RefSeq	2174	chr18	-	24034873	24129399	TCCGCCAGAGGGACAGTCGGCCCAATATGTCAAGACCTCTGATCACTAGATCCCCTGCAT	284252	Hs.526630	GO:0003714|GO:0005634|GO:0006351|GO:0008134|GO:0045892|GO:0051260	BTB/POZ domain-containing protein KCTD1 isoform a	150.561	106.323	153.338	186.904	7.68085	6.34457	6.87294	7.94606
ASHGA5P054685	-2.84932	-1.51062	2.84932	down	-23.1125	-4.5306	23.1125	down	protein_coding	NM_000518	CCDS7753.1	HBB	RefSeq	626	chr11	-	5246695	5248301	TCACCTGGACAACCTCAAGGGCACCTTTGCCACACTGAGTGAGCTGCACTGTGACAAGCT	3043	Hs.523443	GO:0004601|GO:0005344|GO:0005506|GO:0005515|GO:0005829|GO:0005833|GO:0005833|GO:0005833|GO:0007596|GO:0008217|GO:0010942|GO:0015671|GO:0015671|GO:0015701|GO:0019825|GO:0020037|GO:0030185|GO:0030492|GO:0031720|GO:0031838|GO:0042542|GO:0042744|GO:0044281|GO:0045429|GO:0050880|GO:0051291|GO:0070293	hemoglobin subunit beta	1828.48	1214.43	108.001	1482.14	11.2855	9.7749	6.38067	10.9113
ASHGA5P002549	-2.49846	-1.32104	2.49846	down	-2.89041	-1.53127	2.89041	down	protein_coding	NM_023915	CCDS3157.1	GPR87	RefSeq	1521	chr3	-	151011875	151034636	TTGCAAAATTACCAAATAACGAGCTGCACGGCCAAGAGAGTCACAATTCAGGCAACAGGA	53836	Hs.591292	GO:0005886|GO:0008150|GO:0016021|GO:0045028	G-protein coupled receptor 87	83.813	56.1148	716.699	1202.13	6.79192	5.47088	9.08501	10.6163
ASHGA5P053242	-2.72574	-1.44665	2.72574	down	-4.96201	-2.31093	4.96201	down	protein_coding	NM_001079877	CCDS47674.1	RASA4	RefSeq	5468	chr7	-	102220092	102257205	TATAGGCATTTGGGATTTGCTGCAAAATGACCCAGAGGCAGGGGTCAGGGGGAGAGGTAG	10156	Hs.696339	GO:0005096|GO:0005099|GO:0005543|GO:0005737|GO:0005829|GO:0031235|GO:0032320|GO:0035556|GO:0046580|GO:0046872	ras GTPase-activating protein 4 isoform 2	367.094	252.447	533.641	1550.79	8.98657	7.53992	8.67219	10.9831
ASHGA5P016144	-2.52027	-1.33358	2.52027	down	-2.05985	-1.04254	2.05985	down	protein_coding	NM_001134707	CCDS6978.1	SARDH	RefSeq	3234	chr9	-	136528683	136603479	CTGACAAGAGCTCCCTGTTTCGCTGAGGCCTGGAGCCCCCATGGCCTCACTGAGCCGAGC	1757	Hs.198003	GO:0004047|GO:0005739|GO:0005759|GO:0006546|GO:0008480|GO:0050660	sarcosine dehydrogenase, mitochondrial precursor	160.021	113.598	112.245	135.577	7.76951	6.43593	6.43231	7.47485
