# Supplementary material for: Microarray Expression Profiling of Long Non-Coding RNAs Involved in Nasopharyngeal Carcinoma Metastasis
Source: Int J Mol Sci. 2016 Nov 23;17(11):1956. doi: 10.3390/ijms17111956 (PMC5133950; doi:10.3390/ijms17111956)
Supplement: Supplementary file 1 [file ijms-17-01956-s001.zip › ijms-159581-Supplementary Materials/Table S3-6 GO and pathway analysis of dysregulated mRNAs.xlsx]

## Sheet: BP
#Column "GO.ID" stands for the ID of gene ontology term
#Column "Term" stands for the name of gene ontology term
#Column "Ontology" stands for the ontology of GOID belongs to
#Column "Count" stands for the number of DE genes associated with the listed GOID
#Column "Pop.Hits" stands for the number of background population genes associated with the listed GOID
#Column "List.Total" stands for the total number of DE genes
#Column "Pop.Total" stands for the total number of background population genes
#Column "Fold.Enrichment" stands for the Fold Enrichment value of the GOID, it equals (Count/Pop.Hits)/(List.Total/Pop.Total)
#Column "Pvalue" stands for the significance testing value of the GOID
#Column "FDR" stands for the false discovery rate of the GOID, using Benjamini & Hochberg (1995) method
#Column "Enrichment.Score" stands for the Enrichment Score value of the GOID, it equals (-log10(Pvalue))
#Column "GENES" stands for the DE genes associated with the GOID
Table S3.Biological Process of dysregulated mRNAs
GO.ID	Term	Ontology	Count	Pop.Hits	List.Total	Pop.Total	Fold.Enrichment	Pvalue	FDR	Enrichment.Score	GENES
GO:0051128	regulation of cellular component organization	Biological process	64	1135	457	14451	1.78306	3.81213e-06	0.00896943	5.41883	IGFBP3//IGFBP7//HTRA1//SGK1//RASGRP2//SCYL2//FGD1//FN1//CCL2//PDPN//FBLIM1//RHOU//TGFB1//BMP5//GOLPH3//TMEM67//ITGB1//LPAR1//ZRANB1//EPN2//HBEGF//NRG1//BDKRB1//CYP27B1//DAB2//FRZB//GAS1//ING1//MT3//APOE//PAK3//GRB2//NCK1//CCL21//CCL26//NCOR1//MAPT//SNCA//AJUBA//RAB8B//CLU//BBC3//CDK5R1//IL1B//SET//S100A9//EPGN//EIF5A//KLK8//C3//FCER1G//PTX3//CDH2//CHN1//POU3F2//AMIGO1//SDC4//TACR1//VILL//SNAP25//…
GO:0042060	wound healing	Biological process	41	615	457	14451	2.1081	5.35606e-06	0.00896943	5.27115	TGFB1//ANO6//A2M//ATP1B1//CDK2//CLU//FCER1G//FN1//GRB2//GRB7//GUCY1A3//HBB//HBD//HBG1//ITGA5//ITGB1//KNG1//L1CAM//OLR1//PLG//SRGN//PRKACG//VWF//RASGRP2//PROCR//KCNMB4//HPS4//DOCK11//TEC//APOE//PDPN//TSPAN8//HBEGF//AJUBA//KLK6//USF1//MCAM//DCN//ENG//NRG1//IL1B
GO:0016477	cell migration	Biological process	48	777	457	14451	1.95345	6.65743e-06	0.00896943	5.17669	FOXD2//TBX1//CELSR2//YWHAE//CDK5R1//ITGB1//CCL21//CCL2//BDKRB1//ENG//TGFB1//TACR1//IGFBP3//POU3F2//PLXNA2//OGDH//SGK1//DDX58//AJUBA//HBEGF//GRB7//TFAP2A//SPAG9//CCL26//PDPN//PTPRK//FCER1G//IL1B//S100A9//ITGA5//APOE//ATP1B1//FN1//GRB2//L1CAM//OLR1//S100A14//LPAR1//PLG//BMP5//SRPX2//CEACAM1//CD151//CDH2//NCK1//CDC42BPB//ZRANB1//MYO18A
GO:0009611	response to wounding	Biological process	60	1075	457	14451	1.76492	1.08735e-05	0.00896943	4.96363	IL1B//C3//FCER1G//A2M//TGFB1//ALOX5//DEFB1//TACR1//ANO6//S100A9//OSMR//FN1//SAA2//CD163//ATP1B1//CDK2//CLU//GRB2//GRB7//GUCY1A3//HBB//HBD//HBG1//ITGA5//ITGB1//KNG1//L1CAM//OLR1//PLG//SRGN//PRKACG//VWF//RASGRP2//PROCR//KCNMB4//HPS4//DOCK11//BDKRB1//LIPA//PTX3//CCL2//CCL21//CCL26//PDPN//TEC//APOE//TSPAN8//CFI//HBEGF//AJUBA//DCN//ENG//NRG1//KLK6//KLK8//XIAP//SERPINF1//USF1//MCAM//ADM
GO:0048870	cell motility	Biological process	50	841	457	14451	1.87999	1.20828e-05	0.00896943	4.91783	CATSPER2//FOXD2//TBX1//CELSR2//YWHAE//CDK5R1//ITGB1//CCL21//CCL2//BDKRB1//ENG//TGFB1//TACR1//IGFBP3//CEACAM1//CD151//CDH2//FN1//NCK1//PTPRK//CDC42BPB//ZRANB1//MYO18A//POU3F2//PLXNA2//OGDH//ASUN//SGK1//DDX58//AJUBA//HBEGF//GRB7//TFAP2A//SPAG9//CCL26//PDPN//FCER1G//IL1B//S100A9//ITGA5//APOE//ATP1B1//GRB2//L1CAM//OLR1//S100A14//LPAR1//PLG//BMP5//SRPX2
GO:0051674	localization of cell	Biological process	50	841	457	14451	1.87999	1.20828e-05	0.00896943	4.91783	CATSPER2//FOXD2//TBX1//CELSR2//YWHAE//CDK5R1//ITGB1//CCL21//CCL2//BDKRB1//ENG//TGFB1//TACR1//IGFBP3//CEACAM1//CD151//CDH2//FN1//NCK1//PTPRK//CDC42BPB//ZRANB1//MYO18A//POU3F2//PLXNA2//OGDH//ASUN//SGK1//DDX58//AJUBA//HBEGF//GRB7//TFAP2A//SPAG9//CCL26//PDPN//FCER1G//IL1B//S100A9//ITGA5//APOE//SRPX2//ATP1B1//GRB2//L1CAM//OLR1//S100A14//LPAR1//PLG//BMP5
GO:0051604	protein maturation	Biological process	14	117	457	14451	3.78376	1.92365e-05	0.0122399	4.71587	A2M//C3//SRGN//KLK13//TYSND1//GAS1//GLG1//CGA//PCSK7//PCSK2//KLK6//CFI//DHCR24//TESC
GO:0002526	acute inflammatory response	Biological process	13	105	457	14451	3.91504	2.63491e-05	0.0129985	4.57923	IL1B//C3//FCER1G//A2M//ANO6//OSMR//FN1//SAA2//CD163//CFI//ALOX5//DEFB1//TACR1
GO:0007154	cell communication	Biological process	187	4625	457	14451	1.27853	2.85175e-05	0.0129985	4.54489	IL1B//PAK3//CCL2//TGFB1//CAMKK2//NLK//EPGN//LPAR1//PRKAA1//TRAF6//DUSP6//USF1//SNAP25//BCL2L1//CLU//BBC3//SNCA//FCER1G//XIAP//CELSR2//FRZB//GRK6//ZRANB1//ADM//BST2//C3//CCND3//CGA//CHRM3//CRABP2//CREM//DTNA//HBEGF//FGD1//FLNB//GNGT1//INSL4//OMP//PPP2R2B//PRKACG//PRKRIR//PTPRK//RAP1GAP//RPS6KB2//S100A9//STAC//TSPAN8//PPFIA1//TNFSF10//MTA1//CXCL14//CDC42BPB//RASGRP2//CCL26//PDPN//TNFSF13B//MAPRE2//…
GO:0016485	protein processing	Biological process	13	106	457	14451	3.8781	2.91838e-05	0.0129985	4.53486	A2M//C3//GAS1//GLG1//CGA//PCSK7//PCSK2//KLK6//CFI//DHCR24//SRGN//KLK13//TYSND1
GO:0050818	regulation of coagulation	Biological process	10	68	457	14451	4.65021	5.09512e-05	0.0197407	4.29285	ANO6//PROCR//FCER1G//TEC//APOE//PDPN//KNG1//TSPAN8//PLG//USF1
GO:0007596	blood coagulation	Biological process	33	499	457	14451	2.0912	5.31855e-05	0.0197407	4.27421	ANO6//A2M//KNG1//VWF//FCER1G//TEC//APOE//PDPN//CLU//FN1//GRB2//PLG//SRGN//TGFB1//RASGRP2//TSPAN8//USF1//ATP1B1//CDK2//GRB7//GUCY1A3//HBB//HBD//HBG1//ITGA5//ITGB1//L1CAM//OLR1//PRKACG//PROCR//KCNMB4//HPS4//DOCK11
GO:0050817	coagulation	Biological process	33	502	457	14451	2.0787	5.97565e-05	0.0197583	4.22361	ANO6//A2M//ATP1B1//CDK2//CLU//FCER1G//FN1//GRB2//GRB7//GUCY1A3//HBB//HBD//HBG1//ITGA5//ITGB1//KNG1//L1CAM//OLR1//PLG//SRGN//PRKACG//TGFB1//VWF//RASGRP2//PROCR//KCNMB4//HPS4//DOCK11//TEC//APOE//PDPN//TSPAN8//USF1
GO:0007599	hemostasis	Biological process	33	503	457	14451	2.07457	6.21052e-05	0.0197583	4.20687	ANO6//A2M//ATP1B1//CDK2//CLU//FCER1G//FN1//GRB2//GRB7//GUCY1A3//HBB//HBD//HBG1//ITGA5//ITGB1//KNG1//L1CAM//OLR1//PLG//SRGN//PRKACG//TGFB1//VWF//RASGRP2//PROCR//KCNMB4//HPS4//DOCK11//TEC//APOE//PDPN//TSPAN8//USF1
GO:0007165	signal transduction	Biological process	164	4033	457	14451	1.28587	9.71242e-05	0.0288394	4.01267	IL1B//PAK3//CCL2//TGFB1//CAMKK2//NLK//EPGN//LPAR1//PRKAA1//TRAF6//DUSP6//BCL2L1//CLU//BBC3//FCER1G//XIAP//CELSR2//FRZB//GRK6//ZRANB1//NRG1//RASGRP4//PLCB4//STAC//YWHAE//CDC42BPB//RALGPS1//RASA4//PLCL2//PLEK2//TULP4//PLCXD2//CDK2//MUC1//ASNS//DCTN1//SRPR//L1CAM//STC1//IFITM1//OSMR//IRF9//KLRF1//NCK1//HBEGF//GRB2//GRB7//PRKACG//RPS6KB2//ADAM12//ENG//HPGD//PTPRK//SMURF2//APOE//C3//CHRM3//DEFB1//GNGT…
GO:0023052	signaling	Biological process	179	4502	457	14451	1.25727	0.000134893	0.0328356	3.87001	IL1B//PAK3//CCL2//TGFB1//CAMKK2//NLK//EPGN//LPAR1//PRKAA1//TRAF6//DUSP6//SNAP25//BCL2L1//CLU//BBC3//SNCA//FCER1G//XIAP//CELSR2//FRZB//GRK6//ZRANB1//ADM//BST2//C3//CCND3//CGA//CHRM3//CRABP2//CREM//DTNA//HBEGF//FGD1//FLNB//GNGT1//INSL4//OMP//PPP2R2B//PRKACG//PRKRIR//PTPRK//RAP1GAP//RPS6KB2//S100A9//STAC//TSPAN8//PPFIA1//TNFSF10//MTA1//CXCL14//CDC42BPB//RASGRP2//CCL26//PDPN//TNFSF13B//MAPRE2//LILRA3…
GO:0007565	female pregnancy	Biological process	14	140	457	14451	3.16214	0.000140642	0.0328356	3.85189	IL1B//STC1//POLR1B//CYP27B1//ITGB1//ADM//STS//HPGD//INSL4//PSG1//PSG6//PSG7//PSG9//TGFB1
GO:0030193	regulation of blood coagulation	Biological process	9	63	457	14451	4.51735	0.00015185	0.0328356	3.81858	ANO6//FCER1G//TEC//APOE//PDPN//KNG1//TSPAN8//PLG//USF1
GO:1900046	regulation of hemostasis	Biological process	9	63	457	14451	4.51735	0.00015185	0.0328356	3.81858	ANO6//FCER1G//TEC//APOE//PDPN//KNG1//TSPAN8//PLG//USF1
GO:0050896	response to stimulus	Biological process	242	6439	457	14451	1.18844	0.000153095	0.0328356	3.81504	IL1B//PAK3//CCL2//TGFB1//CAMKK2//NLK//EPGN//LPAR1//PRKAA1//TRAF6//DUSP6//APOE//USF1//ADM//ATP1B1//ENG//MT3//AJUBA//C3//FCER1G//BCL2L1//CLU//BBC3//A2M//PTX3//TRDMT1//TACR1//DDX58//EOMES//CCL21//ALOX5//DEFB1//ANO6//S100A9//TNFSF13B//OSMR//HPX//HSPA6//LILRA3//FN1//SAA2//CD163//S100A14//IFIT2//OAS1//OAS2//IFITM1//IRF9//CDK2//GRB2//GRB7//GUCY1A3//HBB//HBD//HBG1//ITGA5//ITGB1//KNG1//L1CAM//OLR1//PLG//S…
GO:0010646	regulation of cell communication	Biological process	68	1384	457	14451	1.55365	0.000154815	0.0328356	3.81019	DUSP6//SNCA//ADM//EPGN//CHRM3//IL1B//KCNS3//PRKACG//SNAP25//IGFBP3//BMP5//ENG//TGFB1//MAOB//NCOR1//ZRANB1//FRZB//NLK//GLG1//HTRA1//FOXD2//ITGA5//MT3//CDH2//KLK8//PRKAA1//GOLPH3//TACR1//NCOA3//LPAR1//AJUBA//GRK6//GRB2//TFAP2A//HPX//BST2//CASP8//CASP10//S100A4//S100B//CCL21//TRAF6//TNFSF10//ITGB1//TBX1//KLK6//DLL1//GAS1//RASGRP4//RASA4//KCNQ1//KCNMB4//BDNF//CALB1//APOE//SHISA9//PRAME//CCL2//L1CAM//…
GO:0033280	response to vitamin D	Biological process	6	27	457	14451	7.02699	0.00016274	0.0329474	3.78851	CYP27B1//ITGB1//AQP3//IL1B//STC1//TGFB1
GO:0061041	regulation of wound healing	Biological process	10	79	457	14451	4.00271	0.000185228	0.0358698	3.73229	ANO6//FCER1G//TEC//APOE//PDPN//KNG1//TSPAN8//PLG//USF1//HBEGF
GO:0007613	memory	Biological process	9	65	457	14451	4.37835	0.000193966	0.0359968	3.71227	SERPINF1//NTF4//SGK1//SNAP25//TACR1//IL1B//ITGA5//S100B//KLK8
GO:0042552	myelination	Biological process	9	68	457	14451	4.18519	0.000275029	0.0489991	3.56062	POU3F2//ADAM22//NFASC//CDH2//KLK8//LPAR1//KLK6//TGFB1//AMIGO1
GO:0009605	response to external stimulus	Biological process	62	1259	457	14451	1.55721	0.000293486	0.0502765	3.53241	USF1//C3//FCER1G//A2M//CCL21//ANO6//CCL2//OSMR//DEFB1//L1CAM//CXCL14//CCL26//CMTM1//ASNS//DCN//BDNF//GAS1//GRB2//ITGA5//ITGB1//NCK1//PLXNA2//CDK5R1//NFASC//ALOX5//STC1//TULP4//GNGT1//TACR1//CHN1//RASGRP4//TEC//APOE//PDPN//CASP8//IL1B//KNG1//TSPAN8//CFI//S100A9//PRKAA1//CPS1//MT3//AQP3//SERPINF1//CYP27B1//TGFB1//GLRX2//ADM//PLG//KLK8//FOXD2//XIAP//SDR16C5//ENG//KRT13//TBX1//ZNF35//TESC//S100A14//L…
GO:0019228	regulation of action potential in neuron	Biological process	10	84	457	14451	3.76446	0.000308465	0.0508854	3.51079	POU3F2//ADAM22//NFASC//CDH2//KLK8//LPAR1//KLK6//TGFB1//AMIGO1//KCNMB4
GO:0023051	regulation of signaling	Biological process	85	1877	457	14451	1.43198	0.000342942	0.0545523	3.46478	LPAR1//IL1B//PAK3//PRKAA1//TRAF6//EPGN//DUSP6//SNCA//ADM//NCK1//SPAG9//BIRC7//CHRM3//KCNS3//PRKACG//SNAP25//GRK6//ITGB1//RASGRP4//GAS1//GLRX2//IGFBP3//BMP5//ENG//TGFB1//MAOB//ENTPD5//NCOR1//SMURF2//ZRANB1//FRZB//NLK//XIAP//GLG1//HTRA1//FOXD2//ITGA5//MT3//CDH2//KLK8//GOLPH3//TACR1//CHN1//RAP1GAP//RASA4//CCL26//CCL21//NCOA3//PLEKHG1//AJUBA//GRB2//TFAP2A//HPX//FGD1//BST2//CASP8//CASP10//S100A4//S100…
GO:0040011	locomotion	Biological process	58	1168	457	14451	1.57024	0.00037908	0.0565457	3.42127	CATSPER2//FOXD2//TBX1//CELSR2//YWHAE//CDK5R1//ITGB1//CCL21//CCL2//BDKRB1//ENG//DEFB1//L1CAM//CXCL14//CCL26//CMTM1//BDNF//GAS1//GRB2//ITGA5//NCK1//PLXNA2//NFASC//CHN1//TGFB1//TACR1//IGFBP3//CEACAM1//CD151//CDH2//FN1//PTPRK//CDC42BPB//ZRANB1//MYO18A//POU3F2//OGDH//ASUN//SGK1//DDX58//AJUBA//HBEGF//GRB7//TFAP2A//SPAG9//PDPN//FCER1G//IL1B//S100A9//SNCA//APOE//SRPX2//ATP1B1//OLR1//S100A14//LPAR1//PLG//…
GO:0050890	cognition	Biological process	14	154	457	14451	2.87468	0.000380865	0.0565457	3.41923	STS//BDNF//CALB1//S100B//FZD9//IL1B//ITGA5//KLK8//SERPINF1//NTF4//SGK1//SNAP25//TACR1//CTNS
GO:0006952	defense response	Biological process	54	1069	457	14451	1.59734	0.000406089	0.0573545	3.39138	IL1B//C3//FCER1G//A2M//DUSP6//TRAF6//DDX58//TGFB1//ALOX5//DEFB1//TACR1//ANO6//S100A9//OSMR//FN1//SAA2//CD163//S100A14//BDKRB1//KNG1//LIPA//OLR1//PTX3//CCL2//CCL21//CCL26//PDPN//ITGB1//VEZF1//PAGE1//CFI//CYP27B1//SNCA//BCL2L1//BST2//CASP8//CASP10//CLU//S100B//PYCARD//XIAP//APOE//SERPINF1//OAS1//RNASEL//GBP2//HLA-DOB//MT2A//OAS2//IRF9//HPX//IFIT2//IFITM1//LILRA3
GO:0007272	ensheathment of neurons	Biological process	9	72	457	14451	3.95268	0.000424943	0.0573545	3.37167	POU3F2//ADAM22//NFASC//CDH2//KLK8//LPAR1//KLK6//TGFB1//AMIGO1
GO:0008366	axon ensheathment	Biological process	9	72	457	14451	3.95268	0.000424943	0.0573545	3.37167	POU3F2//ADAM22//NFASC//CDH2//KLK8//LPAR1//KLK6//TGFB1//AMIGO1
GO:0032101	regulation of response to external stimulus	Biological process	24	358	457	14451	2.11987	0.000454392	0.0595254	3.34257	C3//FCER1G//A2M//ANO6//OSMR//TEC//APOE//PDPN//CCL2//KNG1//TSPAN8//CFI//IL1B//MT3//PLG//KLK8//XIAP//SERPINF1//CCL21//TGFB1//USF1//CYP27B1//S100A14//LPAR1
GO:0008283	cell proliferation	Biological process	68	1441	457	14451	1.4922	0.000488151	0.0621207	3.31145	APOE//ENG//CCL2//CCL26//GAS1//TBX1//FZD9//BDNF//TGFB1//ADM//STS//BCL2L1//CDK2//CLU//EIF5A//ITGB1//POU3F2//OSMR//GLP2R//TNFSF13B//PRAME//CDCA7L//RAB25//EPGN//BMP5//CYP27B1//DHCR24//FRZB//IGFBP3//IGFBP7//IL1B//ING1//PLG//PRKRIR//PTPRK//TAF6//TFAP2A//IFITM1//TESC//CCND3//CD151//NCK1//XIAP//SGK1//BIRC7//KLK8//SDR16C5//HBEGF//TACR1//LGR4//NRG1//SERPINF1//BCAT1//BST2//ENTPD5//CHRM3//DAB2//EMP1//INSL4//…
GO:0007611	learning or memory	Biological process	13	141	457	14451	2.91545	0.00053325	0.0651326	3.27307	IL1B//ITGA5//S100B//KLK8//SERPINF1//NTF4//SGK1//SNAP25//TACR1//STS//BDNF//CALB1//FZD9
GO:0008544	epidermis development	Biological process	19	257	457	14451	2.33777	0.000543345	0.0651326	3.26492	TFAP2A//SPINK5//SPRR2B//SPRR2F//SCEL//FOXQ1//STS//DHCR24//AQP3//CYP27B1//NCOA3//CRABP2//EMP1//GJB5//KRT13//LAMC2//NTF4//POU3F2//CALML5
GO:0050878	regulation of body fluid levels	Biological process	34	591	457	14451	1.81917	0.000569994	0.0651326	3.24413	ANO6//KNG1//A2M//ATP1B1//CDK2//CLU//FCER1G//FN1//GRB2//GRB7//GUCY1A3//HBB//HBD//HBG1//ITGA5//ITGB1//L1CAM//OLR1//PLG//SRGN//PRKACG//TGFB1//VWF//RASGRP2//PROCR//KCNMB4//HPS4//DOCK11//TEC//APOE//PDPN//TSPAN8//USF1//AQP3
GO:0006950	response to stress	Biological process	118	2830	457	14451	1.31849	0.000570312	0.0651326	3.24389	APOE//IL1B//ADM//ATP1B1//ENG//MT3//PRKAA1//CCL2//TGFB1//USF1//AJUBA//C3//FCER1G//A2M//DUSP6//TRAF6//DDX58//ALOX5//DEFB1//TACR1//ANO6//S100A9//OSMR//HSPA6//LILRA3//FN1//SAA2//CD163//S100A14//CDK2//CLU//GRB2//GRB7//GUCY1A3//HBB//HBD//HBG1//ITGA5//ITGB1//KNG1//L1CAM//OLR1//PLG//SRGN//PRKACG//VWF//RASGRP2//PROCR//KCNMB4//HPS4//DOCK11//ATRX//POLR2D//TRIM28//ENDOV//EID3//PAPD7//ACTR5//BDKRB1//LIPA//PTX…
GO:0030334	regulation of cell migration	Biological process	24	365	457	14451	2.07922	0.000598946	0.0666926	3.22261	BDKRB1//TACR1//CCL2//TGFB1//IGFBP3//HBEGF//GRB7//ITGB1//TFAP2A//SPAG9//CCL26//PDPN//ENG//PTPRK//APOE//S100A14//LPAR1//BMP5//CCL21//SRPX2//PLXNA2//SGK1//DDX58//AJUBA
GO:0051130	positive regulation of cellular component organization	Biological process	27	440	457	14451	1.94041	0.000807164	0.0876855	3.09304	SCYL2//TGFB1//ITGB1//GRB2//NCK1//CCL21//CCL26//NCOR1//MAPT//AJUBA//RAB8B//BBC3//IL1B//SNCA//EPGN//EIF5A//C3//FCER1G//PTX3//AMIGO1//SDC4//TACR1//BDNF//TNFSF10//MUC1//BMP5//CCL2
GO:0001508	regulation of action potential	Biological process	11	114	457	14451	3.05119	0.000964649	0.100836	3.01563	KCNMB4//POU3F2//ADAM22//NFASC//CDH2//KLK8//LPAR1//KLK6//TGFB1//AMIGO1//TACR1
GO:0035065	regulation of histone acetylation	Biological process	5	25	457	14451	6.32429	0.000973493	0.100836	3.01167	IL1B//TGFB1//SET//SNCA//MUC1
GO:0048583	regulation of response to stimulus	Biological process	93	2169	457	14451	1.35583	0.00107866	0.109189	2.96712	LPAR1//IL1B//PAK3//PRKAA1//TRAF6//EPGN//DUSP6//C3//FCER1G//A2M//ADM//DDX58//ANO6//TNFSF13B//OSMR//HPX//CLU//CFI//NCK1//SPAG9//BIRC7//GRK6//ITGB1//RASGRP4//GAS1//GLRX2//IGFBP3//TEC//APOE//PDPN//SNCA//CCL2//BMP5//ENG//TGFB1//ENTPD5//NCOR1//SMURF2//HLA-DOB//ZRANB1//FRZB//NLK//KNG1//TSPAN8//XIAP//GLG1//HTRA1//FOXD2//ITGA5//MT3//GOLPH3//CHN1//RAP1GAP//RASA4//CCL26//CCL21//NCOA3//S100A14//CDH2//PLEKHG1…
GO:0006928	cellular component movement	Biological process	53	1092	457	14451	1.53474	0.00115276	0.11306	2.93826	CATSPER2//FOXD2//TBX1//CELSR2//YWHAE//CDK5R1//ITGB1//CCL21//CCL2//BDKRB1//ENG//TUBB2A//TGFB1//TACR1//IGFBP3//CEACAM1//CD151//CDH2//FN1//NCK1//PTPRK//CDC42BPB//ZRANB1//MYO18A//POU3F2//PLXNA2//OGDH//TNNT1//ASUN//SGK1//DDX58//AJUBA//HBEGF//GRB7//TFAP2A//SPAG9//CCL26//PDPN//FCER1G//IL1B//S100A9//ITGA5//APOE//SRPX2//ATP1B1//GRB2//L1CAM//OLR1//S100A14//LPAR1//PLG//BMP5//RAB6A
GO:0007157	heterophilic cell-cell adhesion	Biological process	5	26	457	14451	6.08105	0.00117432	0.11306	2.93021	CDH2//ITGA5//L1CAM//AMIGO1//AMIGO3
GO:0002576	platelet degranulation	Biological process	9	83	457	14451	3.42883	0.00120904	0.11306	2.91756	FCER1G//A2M//CLU//FN1//KNG1//PLG//SRGN//TGFB1//VWF
GO:0023056	positive regulation of signaling	Biological process	38	715	457	14451	1.68058	0.00121843	0.11306	2.9142	SNCA//EPGN//BMP5//ENG//TGFB1//ZRANB1//FOXD2//IL1B//ITGA5//MT3//GOLPH3//TACR1//NCOA3//LPAR1//HPX//BST2//CASP8//CASP10//S100A4//S100B//CCL21//TRAF6//TNFSF10//AJUBA//ITGB1//TBX1//KLK6//DLL1//GAS1//RASGRP4//CCL2//L1CAM//HBEGF//CYP27B1//XIAP//DAB2//CLU//BBC3
GO:2000145	regulation of cell motility	Biological process	24	385	457	14451	1.97121	0.00125398	0.113985	2.90171	BDKRB1//TACR1//CCL2//TGFB1//IGFBP3//PLXNA2//SGK1//DDX58//AJUBA//HBEGF//GRB7//ITGB1//TFAP2A//SPAG9//CCL26//PDPN//ENG//PTPRK//APOE//S100A14//LPAR1//BMP5//CCL21//SRPX2
GO:0010647	positive regulation of cell communication	Biological process	38	717	457	14451	1.67589	0.00128135	0.114143	2.89233	EPGN//BMP5//ENG//TGFB1//ZRANB1//FOXD2//IL1B//ITGA5//MT3//GOLPH3//TACR1//NCOA3//LPAR1//HPX//BST2//CASP8//CASP10//S100A4//S100B//CCL21//TRAF6//TNFSF10//AJUBA//ITGB1//TBX1//KLK6//DLL1//GAS1//RASGRP4//CCL2//L1CAM//HBEGF//SNCA//CYP27B1//XIAP//DAB2//CLU//BBC3
GO:0060713	labyrinthine layer morphogenesis	Biological process	4	16	457	14451	7.90536	0.00132732	0.115919	2.87703	ADM//GRB2//RSPO3//GJB5
GO:2000756	regulation of peptidyl-lysine acetylation	Biological process	5	27	457	14451	5.85582	0.00140423	0.119317	2.85256	IL1B//TGFB1//SET//SNCA//MUC1
GO:0000902	cell morphogenesis	Biological process	44	872	457	14451	1.59558	0.00144576	0.119317	2.8399	DAB2//S100A4//TGFB1//TRIM28//CNP//PAK3//S100B//SNAP25//BDNF//GAS1//GRB2//ITGA5//ITGB1//L1CAM//NCK1//PLXNA2//CDK5R1//NFASC//AMIGO1//CHN1//FGD1//FN1//CCL2//PDPN//FBLIM1//RHOU//BMP5//APOE//ZRANB1//MT3//ADM//RAB8A//DNAI2//TMEM67//RAB3IP//MAPT//KLK8//CLU//CELSR2//FOXD2//CDH2//POU3F2//EOMES//LIPA
GO:0040012	regulation of locomotion	Biological process	25	412	457	14451	1.91878	0.00145597	0.119317	2.83685	BDKRB1//TACR1//CCL2//TGFB1//IGFBP3//PLXNA2//SGK1//DDX58//AJUBA//HBEGF//GRB7//ITGB1//TFAP2A//SPAG9//CCL26//PDPN//ENG//PTPRK//APOE//CCL21//S100A14//LPAR1//BMP5//SRPX2//SNCA
GO:0009653	anatomical structure morphogenesis	Biological process	83	1912	457	14451	1.37269	0.00147338	0.119317	2.83169	LIPA//PDPN//DAB2//CEACAM1//CASP8//FN1//ITGA5//CCL2//TBX1//VEZF1//SRPX2//EPGN//ENG//ADM//CCM2//EOMES//PLXNA2//DLL1//S100A4//TGFB1//TRIM28//ITGB1//TFAP2A//DCN//FGD1//PAX3//CNP//PAK3//S100B//SNAP25//BDNF//GAS1//GRB2//L1CAM//NCK1//CDK5R1//NFASC//AMIGO1//ADAM12//CHN1//NTF4//FBLIM1//RHOU//BMP5//CALB1//APOE//SERPINF1//SPINK5//ZRANB1//MBNL1//SP9//MT3//FOXQ1//IL1B//HOXD10//CRABP2//PLG//KLK6//RAB8A//DNAI2/…
GO:0051716	cellular response to stimulus	Biological process	185	4891	457	14451	1.19607	0.00153184	0.121836	2.81479	IL1B//PAK3//CCL2//TGFB1//CAMKK2//NLK//EPGN//LPAR1//PRKAA1//TRAF6//DUSP6//USF1//BCL2L1//CLU//BBC3//CCL21//FCER1G//XIAP//CELSR2//FRZB//GRK6//ZRANB1//ADM//BST2//C3//CCND3//CGA//CHRM3//CRABP2//CREM//DTNA//HBEGF//FGD1//FLNB//GNGT1//INSL4//OMP//PPP2R2B//PRKACG//PRKRIR//PTPRK//RAP1GAP//RPS6KB2//S100A9//STAC//TSPAN8//PPFIA1//TNFSF10//MTA1//CXCL14//CDC42BPB//RASGRP2//CCL26//PDPN//TNFSF13B//MAPRE2//LILRA3/…
GO:0045807	positive regulation of endocytosis	Biological process	8	70	457	14451	3.61388	0.00159362	0.124526	2.79762	SCYL2//CCL21//C3//FCER1G//PTX3//CCL2//ITGB1//SNCA
GO:0006954	inflammatory response	Biological process	27	462	457	14451	1.84801	0.00164974	0.125148	2.78258	IL1B//C3//FCER1G//A2M//TGFB1//ALOX5//DEFB1//TACR1//ANO6//S100A9//OSMR//FN1//SAA2//CD163//CFI//XIAP//APOE//SERPINF1//BDKRB1//KNG1//LIPA//OLR1//PTX3//CCL2//CCL21//CCL26//PDPN
GO:0060669	embryonic placenta morphogenesis	Biological process	4	17	457	14451	7.44034	0.00169273	0.125148	2.77141	ADM//GRB2//RSPO3//GJB5
GO:0022603	regulation of anatomical structure morphogenesis	Biological process	30	534	457	14451	1.77649	0.0017155	0.125148	2.76561	FGD1//FN1//CCL2//PDPN//FBLIM1//RHOU//TGFB1//BMP5//SERPINF1//SPINK5//ZRANB1//APOE//MT3//IL1B//DUSP6//ADM//C3//MAPT//BDNF//KLK8//CDH2//CHN1//POU3F2//AMIGO1//CDK5R1//TFAP2A//SRPX2//LGR4//TBX1//DAB2
GO:0045087	innate immune response	Biological process	30	534	457	14451	1.77649	0.0017155	0.125148	2.76561	A2M//DUSP6//TRAF6//C3//TGFB1//S100A14//CYP27B1//SNCA//DDX58//XIAP//GBP2//HLA-DOB//MT2A//OAS1//OAS2//IRF9//HPX//IFIT2//RNASEL//IFITM1//CASP8//CCL2//BCL2L1//BST2//CASP10//CLU//DEFB1//CFI//S100B//PYCARD
GO:0050900	leukocyte migration	Biological process	17	241	457	14451	2.23056	0.00174206	0.125148	2.75894	CCL21//CCL2//BDKRB1//FCER1G//IL1B//S100A9//S100A14//PLG//BMP5//ATP1B1//FN1//GRB2//GRB7//ITGA5//ITGB1//L1CAM//OLR1
GO:0001890	placenta development	Biological process	10	105	457	14451	3.01157	0.00179061	0.126593	2.747	CYP27B1//STC1//ADM//GRB2//RSPO3//EOMES//PLG//GJB5//DCN//VWF
GO:0065008	regulation of biological quality	Biological process	100	2406	457	14451	1.31427	0.00189158	0.131642	2.72318	SNAP25//KCNMB4//IL1B//TNFSF13B//ITGB1//SNCA//ADM//ANO6//CHRM3//KNG1//TACR1//ENG//A2M//ATP1B1//CDK2//CLU//FCER1G//FN1//GRB2//GRB7//GUCY1A3//HBB//HBD//HBG1//ITGA5//L1CAM//OLR1//PLG//SRGN//PRKACG//TGFB1//VWF//RASGRP2//PROCR//HPS4//DOCK11//QSOX1//PDIA4//GLRX2//CGA//DIO2//IYD//STARD3//APOE//CCL2//STC1//MT3//MT2A//HPX//ATP6V1C2//FLNB//BDKRB1//LPAR1//KCNS3//SGK1//FGD1//PDPN//FBLIM1//RHOU//CPS1//TEC//PCS…
GO:0002824	positive regulation of adaptive immune response based on somatic recombination of immune receptors built from immunoglobulin superfamily domains	Biological process	6	42	457	14451	4.51735	0.00193233	0.132409	2.71392	C3//FCER1G//TNFSF13B//IL1B//TRAF6//HPX
GO:0010638	positive regulation of organelle organization	Biological process	14	183	457	14451	2.41913	0.00205703	0.138818	2.68676	GRB2//NCK1//CCL21//CCL26//TGFB1//NCOR1//MAPT//IL1B//EPGN//SDC4//TACR1//TNFSF10//BBC3//MUC1
GO:0006916	anti-apoptosis	Biological process	18	267	457	14451	2.13178	0.00213379	0.139224	2.67085	BCL2L1//ADM//PRKAA1//TNFSF13B//XIAP//APOE//BDNF//CLU//DAPK1//DHCR24//NRG1//IL1B//MUC1//CCL2//SNCA//TRAF6//BIRC7//MYO18A
GO:0033627	cell adhesion mediated by integrin	Biological process	6	43	457	14451	4.41229	0.00218681	0.139224	2.66019	TESC//CCL21//ITGA5//ITGB1//L1CAM//PLG
GO:0050819	negative regulation of coagulation	Biological process	6	43	457	14451	4.41229	0.00218681	0.139224	2.66019	APOE//KNG1//TSPAN8//PLG//USF1//PROCR
GO:0050801	ion homeostasis	Biological process	32	591	457	14451	1.71216	0.00218807	0.139224	2.65994	KCNMB4//KNG1//TACR1//APOE//ITGB1//CCL2//STC1//TGFB1//MT3//MT2A//HPX//ATP6V1C2//ADM//BDKRB1//LPAR1//IL1B//POU3F2//ADAM22//NFASC//CDH2//KLK8//BBC3//KLK6//AMIGO1//CCL21//SNCA//BCL2L1//XIAP//CYP27B1//S100A14//CPS1//KCNQ1
GO:0032989	cellular component morphogenesis	Biological process	45	922	457	14451	1.54335	0.00244731	0.150446	2.61131	LIPA//PDPN//DAB2//S100A4//TGFB1//TRIM28//CNP//PAK3//S100B//SNAP25//BDNF//GAS1//GRB2//ITGA5//ITGB1//L1CAM//NCK1//PLXNA2//CDK5R1//NFASC//AMIGO1//CHN1//FGD1//FN1//CCL2//FBLIM1//RHOU//BMP5//APOE//ZRANB1//MT3//ADM//RAB8A//DNAI2//TMEM67//RAB3IP//MYPN//MAPT//KLK8//CLU//CELSR2//FOXD2//CDH2//POU3F2//EOMES
GO:0030335	positive regulation of cell migration	Biological process	15	207	457	14451	2.29141	0.00245853	0.150446	2.60933	BDKRB1//TACR1//CCL2//TGFB1//HBEGF//S100A14//LPAR1//CCL21//SRPX2//GRB7//ITGB1//TFAP2A//SPAG9//CCL26//PDPN
GO:0002821	positive regulation of adaptive immune response	Biological process	6	44	457	14451	4.31202	0.00246577	0.150446	2.60805	C3//FCER1G//TNFSF13B//IL1B//TRAF6//HPX
GO:0034341	response to interferon-gamma	Biological process	10	111	457	14451	2.84878	0.00270645	0.162899	2.5676	GBP2//HLA-DOB//MT2A//OAS1//OAS2//IRF9//HPX//CCL2//CYP27B1//SNCA
GO:0051270	regulation of cellular component movement	Biological process	24	409	457	14451	1.85554	0.00278304	0.165276	2.55548	BDKRB1//TACR1//CCL2//TGFB1//IGFBP3//PLXNA2//SGK1//DDX58//AJUBA//HBEGF//GRB7//ITGB1//TFAP2A//SPAG9//CCL26//PDPN//ENG//PTPRK//APOE//S100A14//LPAR1//BMP5//CCL21//SRPX2
GO:0001934	positive regulation of protein phosphorylation	Biological process	29	528	457	14451	1.73678	0.00283082	0.165901	2.54809	LPAR1//IL1B//PAK3//PRKAA1//TRAF6//EPGN//ASNS//DCTN1//CCL2//SRPR//NRG1//SPAG9//BIRC7//TGFB1//BMP5//ENG//MT3//SNCA//PRKACG//HPX//AJUBA//CCND3//CCL21//SDC4//ITGA5//ITGB1//CDK5R1//DAB2//TBX1
GO:0009967	positive regulation of signal transduction	Biological process	35	676	457	14451	1.6372	0.00289436	0.166446	2.53845	EPGN//BMP5//ENG//TGFB1//ZRANB1//FOXD2//IL1B//ITGA5//MT3//GOLPH3//NCOA3//LPAR1//HPX//BST2//CASP8//CASP10//S100A4//S100B//CCL21//TRAF6//TNFSF10//AJUBA//ITGB1//TBX1//KLK6//DLL1//GAS1//RASGRP4//L1CAM//HBEGF//CYP27B1//XIAP//DAB2//CLU//BBC3
GO:0043254	regulation of protein complex assembly	Biological process	13	170	457	14451	2.41811	0.00294118	0.166446	2.53148	PAK3//GRB2//NCK1//CCL21//CCL26//MAPT//SNCA//TGFB1//AJUBA//CLU//BBC3//FBLIM1//VILL
GO:2000147	positive regulation of cell motility	Biological process	15	211	457	14451	2.24797	0.00295222	0.166446	2.52985	BDKRB1//TACR1//CCL2//TGFB1//HBEGF//GRB7//ITGB1//TFAP2A//SPAG9//CCL26//PDPN//S100A14//LPAR1//CCL21//SRPX2
GO:0070482	response to oxygen levels	Biological process	16	233	457	14451	2.17143	0.00307387	0.168575	2.51231	ADM//ATP1B1//ENG//IL1B//MT3//PRKAA1//CCL2//TGFB1//USF1//AJUBA//ALOX5//PDPN//LPAR1//GNGT1//STC1//BBC3
GO:0090066	regulation of anatomical structure size	Biological process	17	255	457	14451	2.1081	0.00314345	0.168575	2.50259	CHRM3//ADM//CPS1//KCNMB4//APOE//MT3//PAK3//GRB2//NCK1//CCL21//CCL26//KNG1//MAPT//ALOX5//TACR1//HBB//VILL
GO:0007616	long-term memory	Biological process	4	20	457	14451	6.32429	0.00319669	0.168575	2.4953	NTF4//SGK1//SNAP25//TACR1
GO:0051354	negative regulation of oxidoreductase activity	Biological process	4	20	457	14451	6.32429	0.00319669	0.168575	2.4953	CYP27B1//SNCA//ENG//MT3
GO:0006575	cellular modified amino acid metabolic process	Biological process	12	152	457	14451	2.49643	0.00324062	0.168575	2.48937	EIF5A//DOHH//CTNS//GSTA4//GLRX2//CGA//DIO2//IYD//PTDSS2//CPS1//CARNS1//SLC19A1
GO:0072507	divalent inorganic cation homeostasis	Biological process	17	256	457	14451	2.09986	0.00327181	0.168575	2.48521	APOE//ITGB1//CCL2//STC1//TGFB1//MT3//ADM//BDKRB1//LPAR1//IL1B//KNG1//TACR1//BBC3//CCL21//SNCA//CYP27B1//S100A14
GO:0048584	positive regulation of response to stimulus	Biological process	49	1041	457	14451	1.48843	0.00328342	0.168575	2.48367	C3//FCER1G//A2M//DUSP6//TRAF6//TNFSF13B//OSMR//IL1B//HPX//CLU//EPGN//CFI//CCL2//BMP5//ENG//TGFB1//HLA-DOB//NCK1//ZRANB1//FOXD2//ITGA5//MT3//GOLPH3//NCOA3//S100A14//LPAR1//DDX58//BST2//CASP8//CASP10//S100A4//S100B//CCL21//TNFSF10//AJUBA//ITGB1//TBX1//TRIM28//KLK6//DLL1//GAS1//RASGRP4//L1CAM//TEC//HBEGF//XIAP//CYP27B1//DAB2//BBC3
GO:0022604	regulation of cell morphogenesis	Biological process	18	278	457	14451	2.04743	0.00329278	0.168575	2.48244	FGD1//FN1//CCL2//PDPN//FBLIM1//RHOU//TGFB1//BMP5//APOE//MT3//MAPT//KLK8//CDH2//CHN1//POU3F2//AMIGO1//CDK5R1//ZRANB1
GO:0009966	regulation of signal transduction	Biological process	71	1635	457	14451	1.37316	0.00334057	0.169078	2.47618	LPAR1//IL1B//PAK3//PRKAA1//TRAF6//EPGN//DUSP6//ADM//NCK1//SPAG9//BIRC7//GRK6//ITGB1//RASGRP4//GAS1//IGFBP3//SNCA//BMP5//ENG//TGFB1//ENTPD5//NCOR1//SMURF2//ZRANB1//FRZB//NLK//XIAP//GLG1//HTRA1//FOXD2//ITGA5//MT3//GOLPH3//CHN1//RAP1GAP//RASA4//CCL26//CCL21//NCOA3//CDH2//PLEKHG1//AJUBA//GRB2//TFAP2A//HPX//FGD1//BST2//CASP8//CASP10//S100A4//S100B//TNFSF10//APOE//TBX1//KLK6//DLL1//PRAME//L1CAM//A2M//R…
GO:0060711	labyrinthine layer development	Biological process	5	33	457	14451	4.79113	0.0035336	0.174874	2.45178	ADM//GRB2//RSPO3//GJB5//PLG
GO:0070613	regulation of protein processing	Biological process	5	33	457	14451	4.79113	0.0035336	0.174874	2.45178	A2M//C3//GAS1//GLG1//CFI
GO:0040017	positive regulation of locomotion	Biological process	15	217	457	14451	2.18581	0.00384373	0.188132	2.41525	BDKRB1//TACR1//CCL2//TGFB1//HBEGF//GRB7//ITGB1//TFAP2A//SPAG9//CCL26//PDPN//CCL21//S100A14//LPAR1//SRPX2
GO:0042327	positive regulation of phosphorylation	Biological process	29	541	457	14451	1.69505	0.00399796	0.189148	2.39816	LPAR1//IL1B//PAK3//PRKAA1//TRAF6//EPGN//CCND3//DAB2//ENG//MT3//TBX1//TGFB1//ASNS//DCTN1//CCL2//SRPR//NRG1//SPAG9//BIRC7//BMP5//SNCA//PRKACG//HPX//AJUBA//CCL21//SDC4//ITGA5//ITGB1//CDK5R1
GO:0050880	regulation of blood vessel size	Biological process	9	99	457	14451	2.87468	0.00409162	0.189148	2.3881	CHRM3//ADM//CPS1//KCNMB4//APOE//KNG1//ALOX5//TACR1//HBB
GO:0051272	positive regulation of cellular component movement	Biological process	15	219	457	14451	2.16585	0.00418576	0.189148	2.37823	BDKRB1//TACR1//CCL2//TGFB1//HBEGF//GRB7//ITGB1//TFAP2A//SPAG9//CCL26//PDPN//S100A14//LPAR1//CCL21//SRPX2
GO:0030100	regulation of endocytosis	Biological process	10	118	457	14451	2.67978	0.00421205	0.189148	2.37551	SCYL2//ITGB1//SNCA//CCL21//TGFB1//C3//FCER1G//PTX3//CCL2//EPN2
GO:0055074	calcium ion homeostasis	Biological process	16	241	457	14451	2.09935	0.00427231	0.189148	2.36934	APOE//ITGB1//CCL2//STC1//TGFB1//ADM//BDKRB1//LPAR1//IL1B//KNG1//TACR1//BBC3//CCL21//SNCA//CYP27B1//S100A14
GO:0031056	regulation of histone modification	Biological process	6	49	457	14451	3.87201	0.00427863	0.189148	2.3687	TGFB1//NCOR1//IL1B//SET//SNCA//MUC1
GO:0006837	serotonin transport	Biological process	3	11	457	14451	8.62403	0.00428917	0.189148	2.36763	FCER1G//MAOB//SNCA
GO:0010955	negative regulation of protein processing	Biological process	3	11	457	14451	8.62403	0.00428917	0.189148	2.36763	A2M//GAS1//GLG1
GO:0032769	negative regulation of monooxygenase activity	Biological process	3	11	457	14451	8.62403	0.00428917	0.189148	2.36763	CYP27B1//ENG//SNCA
GO:0035313	wound healing, spreading of epidermal cells	Biological process	3	11	457	14451	8.62403	0.00428917	0.189148	2.36763	HBEGF//ITGA5//AJUBA
GO:0035150	regulation of tube size	Biological process	9	100	457	14451	2.84593	0.0043741	0.191002	2.35911	CHRM3//ADM//CPS1//KCNMB4//APOE//KNG1//ALOX5//TACR1//HBB
GO:0016042	lipid catabolic process	Biological process	16	242	457	14451	2.09067	0.00444588	0.191123	2.35204	SLC27A2//CROT//STS//APOE//MT3//CPS1//PRKACG//TYSND1//ACOX1//CYP27B1//IL1B//PRKAA1//LIPA//PLCB4//PLA2G16//PLCXD2
GO:0009991	response to extracellular stimulus	Biological process	22	378	457	14451	1.8404	0.00451696	0.191123	2.34515	USF1//ALOX5//STC1//TULP4//PRKAA1//CPS1//MT3//AQP3//SERPINF1//CYP27B1//IL1B//TGFB1//CCL2//ASNS//GLRX2//ADM//KRT13//TBX1//ZNF35//TESC//ITGB1//RASGRP4
GO:0010543	regulation of platelet activation	Biological process	4	22	457	14451	5.74935	0.00459141	0.191123	2.33805	APOE//PDPN//FCER1G//TEC
GO:0010573	vascular endothelial growth factor production	Biological process	4	22	457	14451	5.74935	0.00459141	0.191123	2.33805	CCL2//C3//IL1B//TGFB1
GO:0010574	regulation of vascular endothelial growth factor production	Biological process	4	22	457	14451	5.74935	0.00459141	0.191123	2.33805	C3//IL1B//TGFB1//CCL2
GO:0033273	response to vitamin	Biological process	12	159	457	14451	2.38652	0.00466062	0.192208	2.33156	AQP3//SERPINF1//CYP27B1//IL1B//STC1//TGFB1//CCL2//KRT13//TBX1//ZNF35//TESC//ITGB1
GO:0051149	positive regulation of muscle cell differentiation	Biological process	6	50	457	14451	3.79457	0.00473522	0.193492	2.32466	IGFBP3//TGFB1//NRG1//TBX1//CDH2//SPAG9
GO:0010562	positive regulation of phosphorus metabolic process	Biological process	29	549	457	14451	1.67035	0.00490135	0.196672	2.30968	LPAR1//IL1B//PAK3//PRKAA1//TRAF6//EPGN//CCND3//DAB2//ENG//MT3//TBX1//TGFB1//ASNS//DCTN1//CCL2//SRPR//NRG1//SPAG9//BIRC7//BMP5//SNCA//PRKACG//HPX//AJUBA//CCL21//SDC4//ITGA5//ITGB1//CDK5R1
GO:0045937	positive regulation of phosphate metabolic process	Biological process	29	549	457	14451	1.67035	0.00490135	0.196672	2.30968	LPAR1//IL1B//PAK3//PRKAA1//TRAF6//EPGN//CCND3//DAB2//ENG//MT3//TBX1//TGFB1//ASNS//DCTN1//CCL2//SRPR//NRG1//SPAG9//BIRC7//BMP5//SNCA//PRKACG//HPX//AJUBA//CCL21//SDC4//ITGA5//ITGB1//CDK5R1
GO:0042445	hormone metabolic process	Biological process	12	161	457	14451	2.35688	0.00514664	0.203744	2.28848	CGA//DIO2//IYD//ADM//STARD3//PCSK7//PCSK2//BMP5//SDR16C5//CRABP2//UGT1A7//KLK6
GO:0018205	peptidyl-lysine modification	Biological process	11	141	457	14451	2.46692	0.00516909	0.203744	2.28659	EIF5A//DOHH//NCOA3//CPA4//IL1B//TGFB1//SET//SNCA//CSRP2BP//MSL3//MUC1
GO:0002673	regulation of acute inflammatory response	Biological process	6	51	457	14451	3.72017	0.00522665	0.204206	2.28178	C3//FCER1G//A2M//OSMR//CFI//IL1B
GO:0006706	steroid catabolic process	Biological process	4	23	457	14451	5.49938	0.00542128	0.209969	2.2659	APOE//MT3//CYP27B1//STS
GO:0016049	cell growth	Biological process	21	361	457	14451	1.83947	0.00549426	0.210841	2.26009	IGFBP3//IGFBP7//HTRA1//SGK1//RASGRP2//HBEGF//NRG1//BDKRB1//CYP27B1//DAB2//FRZB//GAS1//ING1//MT3//TGFB1//APOE//MAPT//FOXD2//ENTPD5//EMP1//RASGRP4
GO:0033631	cell-cell adhesion mediated by integrin	Biological process	3	12	457	14451	7.90536	0.00558582	0.210841	2.25291	ITGA5//ITGB1//L1CAM
GO:0071674	mononuclear cell migration	Biological process	3	12	457	14451	7.90536	0.00558582	0.210841	2.25291	CCL2//BMP5//PLG
GO:0043123	positive regulation of I-kappaB kinase/NF-kappaB cascade	Biological process	11	143	457	14451	2.43242	0.00574025	0.214849	2.24107	BST2//CASP8//CASP10//LPAR1//IL1B//S100A4//S100B//CCL21//TRAF6//TNFSF10//AJUBA
GO:0007159	leukocyte cell-cell adhesion	Biological process	5	37	457	14451	4.27317	0.00585325	0.216494	2.2326	IL1B//ITGA5//ITGB1//L1CAM//OLR1
GO:0048518	positive regulation of biological process	Biological process	128	3314	457	14451	1.22135	0.00588993	0.216494	2.22989	LPAR1//IL1B//PAK3//PRKAA1//TRAF6//EPGN//USF1//C3//FCER1G//A2M//SNCA//CCND3//DAB2//ENG//MT3//TBX1//TGFB1//CCL2//CCL26//CCL21//GAS1//SCYL2//DUSP6//ANO6//TNFSF13B//HPX//OSMR//AQP3//BDKRB1//KNG1//TACR1//CLU//APOE//CASP10//DAPK1//EIF5A//PLG//TNFSF10//BBC3//PYCARD//CFI//CDK2//MUC1//ASNS//DCTN1//SRPR//NRG1//SPAG9//BIRC7//ADM//STS//BCL2L1//ITGB1//POU3F2//GLP2R//PRAME//CDCA7L//RAB25//CASP8//FGD1//YWHAE//X…
GO:0006873	cellular ion homeostasis	Biological process	28	532	457	14451	1.66429	0.00593001	0.216494	2.22694	KCNMB4//APOE//ITGB1//CCL2//STC1//TGFB1//MT3//MT2A//HPX//ATP6V1C2//ADM//BDKRB1//LPAR1//IL1B//KNG1//TACR1//POU3F2//ADAM22//NFASC//CDH2//KLK8//BBC3//KLK6//AMIGO1//CCL21//SNCA//BCL2L1//KCNQ1
GO:0031334	positive regulation of protein complex assembly	Biological process	8	87	457	14451	2.90772	0.00620094	0.220535	2.20754	GRB2//NCK1//CCL21//CCL26//MAPT//BBC3//TGFB1//AJUBA
GO:0035556	intracellular signal transduction	Biological process	75	1790	457	14451	1.32492	0.00623996	0.220535	2.20482	IL1B//PAK3//CCL2//TGFB1//CAMKK2//NLK//EPGN//CDK2//MUC1//DAPK1//PRKACG//TEC//NEK11//TRAF6//SPAG9//BIRC7//APOE//GUCY1A3//A2M//TRIM23//CHN1//FGD1//RAB8A//RAB6A//RALGPS1//ARL4C//RAB35//RHOBTB3//RAB8B//RAB25//RHOU//ARHGAP10//RASGRP4//DHCR24//GRB2//RASGRP2//ENTPD5//NCOR1//ADM//RPS6KB2//PRKAA1//GOLPH3//CDH2//PLEKHG1//LPAR1//YWHAE//AJUBA//HPX//BBC3//BST2//CASP8//CASP10//S100A4//S100B//CCL21//TNFSF10//ITG…
GO:0016054	organic acid catabolic process	Biological process	13	186	457	14451	2.2101	0.00627956	0.220535	2.20207	SQRDL//SLC27A2//CPS1//SARDH//IVD//OGDH//CROT//BCAT1//GCAT//TYSND1//ACOX1//QPRT//PON3
GO:0046395	carboxylic acid catabolic process	Biological process	13	186	457	14451	2.2101	0.00627956	0.220535	2.20207	SQRDL//SLC27A2//CPS1//SARDH//IVD//OGDH//CROT//BCAT1//GCAT//TYSND1//ACOX1//QPRT//PON3
GO:0045860	positive regulation of protein kinase activity	Biological process	22	389	457	14451	1.78836	0.00628826	0.220535	2.20147	LPAR1//IL1B//PAK3//PRKAA1//TRAF6//EPGN//ASNS//DCTN1//CCL2//SRPR//NRG1//SPAG9//BIRC7//MT3//PRKACG//TGFB1//AJUBA//CCND3//SNCA//CDK5R1//CCL21//SDC4
GO:0002675	positive regulation of acute inflammatory response	Biological process	4	24	457	14451	5.27024	0.00634567	0.22081	2.19752	C3//FCER1G//IL1B//OSMR
GO:0040007	growth	Biological process	36	738	457	14451	1.54251	0.00654461	0.221645	2.18412	ENTPD5//EMP1//TGFB1//RASGRP4//IGFBP3//IGFBP7//HTRA1//SGK1//RASGRP2//HBEGF//NRG1//BDKRB1//CYP27B1//DAB2//FRZB//GAS1//ING1//MT3//APOE//NCOA3//PRAME//NCOR1//POU3F2//PLG//KLK6//SPINK5//MAPT//MT1B//MT2A//BBC3//CGA//ADM//FOXD2//DUSP6//BCL2L1//BMP5
GO:0009888	tissue development	Biological process	52	1160	457	14451	1.41751	0.00654481	0.221645	2.1841	ENG//EOMES//FOXD2//TBX1//S100A4//TGFB1//TRIM28//CASP8//ADM//VEZF1//TFAP2A//DCN//HOXD10//MBNL1//ADAM12//STS//CRABP2//EMP1//GJB5//KRT13//LAMC2//NTF4//POU3F2//SPRR2B//SPRR2F//SCEL//CALML5//SPINK5//BMP5//NRG1//FRZB//CYP27B1//SRGN//FOXQ1//GLG1//PLG//KLK6//DUSP6//DHCR24//AQP3//NCOA3//IGFBP3//STC1//LUM//ITGB1//GRB2//RSPO3//CCM2//DLL1//CALB1//LGR4
GO:0006611	protein export from nucleus	Biological process	5	38	457	14451	4.16072	0.00656872	0.221645	2.18252	IL1B//EIF5A//TGFB1//XPO6//XPO5
GO:0050764	regulation of phagocytosis	Biological process	5	38	457	14451	4.16072	0.00656872	0.221645	2.18252	TGFB1//C3//FCER1G//PTX3//CCL2
GO:0007584	response to nutrient	Biological process	15	232	457	14451	2.04449	0.00706242	0.230596	2.15105	USF1//AQP3//SERPINF1//CYP27B1//IL1B//STC1//TGFB1//CCL2//KRT13//TBX1//ZNF35//TESC//ITGB1//ALOX5//TULP4
GO:0002714	positive regulation of B cell mediated immunity	Biological process	3	13	457	14451	7.29726	0.00709288	0.230596	2.14918	C3//FCER1G//HPX
GO:0002891	positive regulation of immunoglobulin mediated immune response	Biological process	3	13	457	14451	7.29726	0.00709288	0.230596	2.14918	C3//FCER1G//HPX
GO:0035066	positive regulation of histone acetylation	Biological process	3	13	457	14451	7.29726	0.00709288	0.230596	2.14918	MUC1//IL1B//TGFB1
GO:0044319	wound healing, spreading of cells	Biological process	3	13	457	14451	7.29726	0.00709288	0.230596	2.14918	HBEGF//ITGA5//AJUBA
GO:0016573	histone acetylation	Biological process	9	108	457	14451	2.63512	0.00721786	0.232959	2.14159	IL1B//TGFB1//SET//SNCA//CSRP2BP//MSL3//MUC1//NCOA3//CPA4
GO:0007155	cell adhesion	Biological process	43	927	457	14451	1.4668	0.00741766	0.237685	2.12973	CDH2//ITGA5//L1CAM//AMIGO1//AMIGO3//CCL21//CEACAM1//DSC3//CELSR2//ITGB1//PCDH7//CDK5R1//OLR1//PPFIA1//EPDR1//KNG1//ADAM22//AJUBA//PLG//PDPN//SRPX2//FBLIM1//CLDN7//TGFB1//ENG//DLL1//VWF//TESC//IL1B//FN1//NRG1//PTPRK//SDC4//CD151//IGFBP7//LAMC2//MCAM//CCL2//ADAM12//CLCA2//NFASC//LRFN3//SVEP1
GO:0060337	type I interferon-mediated signaling pathway	Biological process	7	72	457	14451	3.07431	0.00758115	0.238494	2.12027	GBP2//IFIT2//OAS1//OAS2//RNASEL//IFITM1//IRF9
GO:0071357	cellular response to type I interferon	Biological process	7	72	457	14451	3.07431	0.00758115	0.238494	2.12027	GBP2//IFIT2//OAS1//OAS2//RNASEL//IFITM1//IRF9
GO:0042391	regulation of membrane potential	Biological process	14	212	457	14451	2.08821	0.00760352	0.238494	2.11899	KCNMB4//POU3F2//ADAM22//NFASC//CDH2//KLK8//LPAR1//KLK6//TGFB1//AMIGO1//TACR1//BCL2L1//SNCA//KCNQ1
GO:0022610	biological adhesion	Biological process	43	929	457	14451	1.46364	0.00769097	0.239549	2.11402	CDH2//ITGA5//L1CAM//AMIGO1//AMIGO3//CCL21//CD151//DSC3//ENG//FN1//IGFBP7//LAMC2//MCAM//PTPRK//CCL2//VWF//ADAM12//CLCA2//NFASC//ADAM22//LRFN3//SVEP1//CEACAM1//CELSR2//ITGB1//PCDH7//CDK5R1//OLR1//PPFIA1//EPDR1//KNG1//AJUBA//PLG//PDPN//SRPX2//FBLIM1//CLDN7//TGFB1//DLL1//TESC//IL1B//NRG1//SDC4
GO:0060485	mesenchyme development	Biological process	11	149	457	14451	2.33447	0.00775627	0.239676	2.11035	FOXD2//TBX1//S100A4//TGFB1//TRIM28//ENG//BMP5//NRG1//TFAP2A//FRZB//EOMES
GO:0048762	mesenchymal cell differentiation	Biological process	10	129	457	14451	2.45127	0.00783421	0.239676	2.106	FOXD2//TBX1//S100A4//TGFB1//TRIM28//BMP5//NRG1//TFAP2A//FRZB//EOMES
GO:0048522	positive regulation of cellular process	Biological process	117	3018	457	14451	1.22588	0.00788111	0.239676	2.10341	LPAR1//IL1B//PAK3//PRKAA1//TRAF6//EPGN//USF1//SNCA//CCND3//DAB2//ENG//MT3//TBX1//TGFB1//CCL2//CCL26//CCL21//GAS1//SCYL2//BDKRB1//APOE//CASP10//DAPK1//EIF5A//PLG//TNFSF10//BBC3//PYCARD//CDK2//MUC1//ASNS//DCTN1//SRPR//NRG1//SPAG9//BIRC7//ADM//STS//BCL2L1//CLU//ITGB1//POU3F2//OSMR//GLP2R//TNFSF13B//PRAME//CDCA7L//RAB25//CASP8//FGD1//YWHAE//XIAP//PDPN//TACR1//GRB2//BMP5//HBB//ING1//PAX3//TFAP2A//NCOA…
GO:0044087	regulation of cellular component biogenesis	Biological process	18	303	457	14451	1.8785	0.00793549	0.239676	2.10043	PAK3//GRB2//NCK1//CCL21//CCL26//MAPT//SNCA//TGFB1//AJUBA//CLU//BBC3//FBLIM1//PRKAA1//SDC4//TACR1//VILL//SNAP25//BDNF
GO:0018393	internal peptidyl-lysine acetylation	Biological process	9	110	457	14451	2.58721	0.00811088	0.239676	2.09093	NCOA3//CPA4//IL1B//TGFB1//SET//SNCA//CSRP2BP//MSL3//MUC1
GO:0034340	response to type I interferon	Biological process	7	73	457	14451	3.03219	0.00816353	0.239676	2.08812	GBP2//IFIT2//OAS1//OAS2//RNASEL//IFITM1//IRF9
GO:0030195	negative regulation of blood coagulation	Biological process	5	40	457	14451	3.95268	0.00817932	0.239676	2.08728	APOE//PLG//USF1//KNG1//TSPAN8
GO:0045445	myoblast differentiation	Biological process	5	40	457	14451	3.95268	0.00817932	0.239676	2.08728	TGFB1//IGFBP3//CSRP2//MBNL1//PLG
GO:1900047	negative regulation of hemostasis	Biological process	5	40	457	14451	3.95268	0.00817932	0.239676	2.08728	APOE//KNG1//TSPAN8//PLG//USF1
GO:0071453	cellular response to oxygen levels	Biological process	6	56	457	14451	3.38801	0.0082591	0.240431	2.08307	GNGT1//MT3//STC1//BBC3//AJUBA//LPAR1
GO:0032271	regulation of protein polymerization	Biological process	8	92	457	14451	2.74969	0.00862312	0.243945	2.06434	PAK3//GRB2//NCK1//CCL21//CCL26//MAPT//SNCA//VILL
GO:0016192	vesicle-mediated transport	Biological process	42	909	457	14451	1.46106	0.00863912	0.243945	2.06353	RAB6A//RGPD8//ADM//SCYL2//FCER1G//A2M//CLU//FN1//KNG1//PLG//SRGN//TGFB1//VWF//LRMP//EXOC7//SYTL2//COPG2//RAB3IP//TOM1//EPN2//APOE//LRP1B//RAB8A//DAB2//SNX5//PTX3//SNAP25//RAB35//KIAA1033//GRB2//SNCA//ARL4C//SPAG9//RHOBTB3//CCL2//MILR1//ITGB1//VPS41//CCL21//C3//GAS1//BET3L
GO:0006955	immune response	Biological process	47	1043	457	14451	1.42494	0.00874683	0.243945	2.05815	C3//FCER1G//A2M//DUSP6//TRAF6//EOMES//IL1B//TGFB1//TNFSF13B//HPX//CLU//CFI//BST2//CCL2//HLA-DOB//NCK1//S100A14//CYP27B1//SNCA//DDX58//MILR1//BCL2L1//CASP8//CASP10//DEFB1//S100B//PYCARD//XIAP//FCGR3A//ITGB1//IFITM1//SPINK5//TEC//GBP2//MT2A//OAS1//OAS2//IRF9//IFIT2//RNASEL//SERPINB4//CCL21//TNFSF10//FCGR2C//CXCL14//CCL26//PROCR
GO:0001558	regulation of cell growth	Biological process	17	283	457	14451	1.89952	0.00875611	0.243945	2.05769	HBEGF//NRG1//BDKRB1//CYP27B1//DAB2//FRZB//GAS1//ING1//MT3//TGFB1//APOE//MAPT//IGFBP3//IGFBP7//HTRA1//SGK1//RASGRP2
GO:0031670	cellular response to nutrient	Biological process	7	74	457	14451	2.99122	0.0087782	0.243945	2.05659	USF1//CYP27B1//KRT13//TBX1//ZNF35//TESC//ITGB1
GO:0060706	cell differentiation involved in embryonic placenta development	Biological process	3	14	457	14451	6.77602	0.00881794	0.243945	2.05463	PLG//GJB5//EOMES
GO:0070293	renal absorption	Biological process	3	14	457	14451	6.77602	0.00881794	0.243945	2.05463	SGK1//AQP3//HBB
GO:2000758	positive regulation of peptidyl-lysine acetylation	Biological process	3	14	457	14451	6.77602	0.00881794	0.243945	2.05463	IL1B//TGFB1//MUC1
GO:0007044	cell-substrate junction assembly	Biological process	6	57	457	14451	3.32857	0.00899107	0.247199	2.04619	CD151//LAMC2//PTPRK//AJUBA//SDC4//ITGA5
GO:0055065	metal ion homeostasis	Biological process	19	331	457	14451	1.81513	0.00920113	0.251021	2.03616	KNG1//TACR1//APOE//ITGB1//CCL2//STC1//TGFB1//MT3//HPX//ATP6V1C2//ADM//BDKRB1//LPAR1//IL1B//BBC3//CCL21//SNCA//CYP27B1//S100A14
GO:0030168	platelet activation	Biological process	14	217	457	14451	2.04009	0.00924281	0.251021	2.0342	FCER1G//TEC//APOE//PDPN//A2M//CLU//FN1//GRB2//KNG1//PLG//SRGN//TGFB1//VWF//RASGRP2
GO:0031667	response to nutrient levels	Biological process	20	355	457	14451	1.78149	0.00930559	0.251195	2.03126	USF1//ALOX5//STC1//TULP4//PRKAA1//CPS1//MT3//AQP3//SERPINF1//CYP27B1//IL1B//TGFB1//CCL2//ASNS//ADM//KRT13//TBX1//ZNF35//TESC//ITGB1
GO:0044282	small molecule catabolic process	Biological process	14	218	457	14451	2.03073	0.00960181	0.256171	2.01765	SQRDL//SLC27A2//CPS1//SARDH//IVD//OGDH//CROT//BCAT1//GCAT//TYSND1//ACOX1//QPRT//CYP27B1//PON3
GO:0018394	peptidyl-lysine acetylation	Biological process	9	113	457	14451	2.51852	0.00960498	0.256171	2.0175	NCOA3//CPA4//IL1B//TGFB1//SET//SNCA//CSRP2BP//MSL3//MUC1
GO:0071346	cellular response to interferon-gamma	Biological process	8	94	457	14451	2.69119	0.00976791	0.258708	2.0102	GBP2//HLA-DOB//MT2A//OAS1//OAS2//IRF9//HPX//CCL2
GO:0019725	cellular homeostasis	Biological process	32	655	457	14451	1.54486	0.00985881	0.258708	2.00618	KCNMB4//QSOX1//PDIA4//GLRX2//APOE//ITGB1//CCL2//STC1//TGFB1//MT3//MT2A//HPX//ATP6V1C2//ADM//BDKRB1//LPAR1//IL1B//KNG1//TACR1//POU3F2//ADAM22//NFASC//CDH2//KLK8//BBC3//KLK6//AMIGO1//PLG//CCL21//SNCA//BCL2L1//KCNQ1
GO:0019538	protein metabolic process	Biological process	142	3783	457	14451	1.18695	0.00987435	0.258708	2.00549	QSOX1//GLRX2//CDK5R1//RGCC//LPAR1//IL1B//PAK3//PRKAA1//TRAF6//EPGN//DUSP6//KIAA0317//SMURF2//DIO2//A2M//BDKRB1//IGFBP3//TGFB1//CCND3//DAB2//ENG//MT3//TBX1//C3//TUBB2A//PPIG//CCT6B//DNAJC12//SIL1//ALG12//PPIL6//CLU//EIF5A//DOHH//TRIM23//TRIM28//FBXW2//RLIM//TULP4//RNF123//BIRC7//TRIML2//RPS6KB2//SRPR//NCK1//CARS//LARS2//CHRM3//USP25//CDK2//DAPK1//CDK16//POLR2D//RNASEL//CCL2//SGK1//TEC//CDC42BPB//C…
GO:0043412	macromolecule modification	Biological process	99	2519	457	14451	1.24276	0.0104879	0.27162	1.97931	QSOX1//GLRX2//CDK5R1//RGCC//LPAR1//IL1B//PAK3//PRKAA1//TRAF6//EPGN//DUSP6//KIAA0317//SMURF2//BDKRB1//IGFBP3//TGFB1//CCND3//DAB2//ENG//MT3//TBX1//EIF5A//DOHH//TRIM23//TRIM28//FBXW2//RLIM//TULP4//RNF123//BIRC7//TRIML2//ATRX//CHRM3//USP25//CDK2//DAPK1//CDK16//POLR2D//RNASEL//RPS6KB2//CCL2//SGK1//TEC//CDC42BPB//CAMKK2//NLK//NEK11//PTPN3//PTPN12//PTPN13//PTPRK//SBF1//CTDP1//PPME1//OAS2//PMM2//TSPAN8//…
GO:0070887	cellular response to chemical stimulus	Biological process	63	1493	457	14451	1.33433	0.0104892	0.27162	1.97926	USF1//CCL21//CCL2//CYP27B1//GSTA4//MAOB//PAPSS2//ASNS//DCTN1//SRPR//GRB2//PRKAA1//ATP6V1C2//PRKACG//RPS6KB2//FLNB//GBP2//HLA-DOB//IFIT2//IL1B//MT2A//OAS1//OAS2//RNASEL//IFITM1//NUP155//IRF9//MT3//BCL2L1//FCER1G//S100A9//ITGA5//CGA//PYCARD//SNCA//PTPRK//GAS1//OSMR//DUSP6//HBB//CPS1//TBX1//UGT1A7//ENG//HPX//TFAP2A//MT1B//KRT13//ZNF35//TESC//ITGB1//CALB1//POU3F2//STC1//APOE//CLU//TGFB1//LPAR1//GNGT1…
GO:0003018	vascular process in circulatory system	Biological process	9	115	457	14451	2.47472	0.0107106	0.274168	1.97018	CHRM3//ADM//CPS1//KCNMB4//APOE//KNG1//ALOX5//TACR1//HBB
GO:0006475	internal protein amino acid acetylation	Biological process	9	115	457	14451	2.47472	0.0107106	0.274168	1.97018	NCOA3//CPA4//IL1B//TGFB1//SET//SNCA//CSRP2BP//MSL3//MUC1
GO:0072503	cellular divalent inorganic cation homeostasis	Biological process	15	244	457	14451	1.94394	0.010955	0.277055	1.96039	APOE//ITGB1//CCL2//STC1//TGFB1//MT3//ADM//BDKRB1//LPAR1//IL1B//KNG1//TACR1//BBC3//CCL21//SNCA
GO:0033674	positive regulation of kinase activity	Biological process	22	409	457	14451	1.70091	0.0109596	0.277055	1.96021	LPAR1//IL1B//PAK3//PRKAA1//TRAF6//EPGN//ASNS//DCTN1//CCL2//SRPR//NRG1//SPAG9//BIRC7//MT3//PRKACG//TGFB1//AJUBA//CCL21//CCND3//SDC4//SNCA//CDK5R1
GO:0050770	regulation of axonogenesis	Biological process	8	96	457	14451	2.63512	0.011022	0.277055	1.95774	APOE//MT3//MAPT//KLK8//AMIGO1//CDH2//CHN1//POU3F2
GO:0014047	glutamate secretion	Biological process	4	28	457	14451	4.51735	0.0110723	0.277055	1.95576	SNCA//IL1B//BDNF//SNAP25
GO:0001944	vasculature development	Biological process	25	484	457	14451	1.63334	0.0112783	0.280633	1.94776	CEACAM1//CASP8//FN1//ITGA5//CCL2//TBX1//VEZF1//SRPX2//EPGN//ENG//ADM//CCM2//PDPN//ITGB1//SERPINF1//SPINK5//C3//IL1B//CDH2//APOE//PLG//MCAM//HPGD//FRZB//FZD9
GO:0051239	regulation of multicellular organismal process	Biological process	68	1642	457	14451	1.30954	0.0118338	0.290179	1.92687	SNCA//APOE//ADM//ANO6//TRAF6//CHRM3//KNG1//TACR1//BDNF//TGFB1//HBEGF//KCNQ1//PROCR//CPS1//FCER1G//TEC//PDPN//CCL2//C3//IL1B//BMP5//ITGB1//LPAR1//SERPINF1//SPINK5//KCNMB4//TSPAN8//CYP27B1//TFAP2A//SRGN//MT3//TESC//CDH2//KLK8//GLG1//DDX58//NCOR1//POU3F2//DUSP6//PLG//DLL1//AQP3//NCOA3//IGFBP3//EOMES//CDK5R1//SPAG9//MAPT//ALOX5//TNNT1//CALB1//S100B//SHISA9//PYCARD//CHN1//AMIGO1//RAB8B//USF1//SNAP25//…
GO:0043066	negative regulation of apoptotic process	Biological process	29	587	457	14451	1.56222	0.01186	0.290179	1.92592	XIAP//APOE//BCL2L1//BDNF//CLU//DAPK1//DHCR24//NRG1//IL1B//MUC1//CCL2//SNCA//TRAF6//BIRC7//MYO18A//FCER1G//MT3//SET//ADM//PRKAA1//TNFSF13B//CCL21//TBX1//ASNS//BMP5//GAS1//TFAP2A//PRAME//ARHGAP10
GO:2000021	regulation of ion homeostasis	Biological process	9	117	457	14451	2.43242	0.0119092	0.290179	1.92412	KNG1//TACR1//CDH2//KLK8//CCL21//BBC3//TGFB1//BDKRB1//SNCA
GO:0045664	regulation of neuron differentiation	Biological process	17	293	457	14451	1.83469	0.0120818	0.290179	1.91787	ITGB1//LPAR1//APOE//MT3//DLL1//BDNF//SPAG9//MAPT//KLK8//CDH2//CHN1//POU3F2//AMIGO1//CDK5R1//BMP5//TFAP2A//EOMES
GO:0002705	positive regulation of leukocyte mediated immunity	Biological process	5	44	457	14451	3.59335	0.0121831	0.290179	1.91424	C3//FCER1G//IL1B//TRAF6//HPX
GO:0002708	positive regulation of lymphocyte mediated immunity	Biological process	5	44	457	14451	3.59335	0.0121831	0.290179	1.91424	C3//FCER1G//IL1B//TRAF6//HPX
GO:0019229	regulation of vasoconstriction	Biological process	5	44	457	14451	3.59335	0.0121831	0.290179	1.91424	CHRM3//ADM//ALOX5//TACR1//KCNMB4
GO:0042398	cellular modified amino acid biosynthetic process	Biological process	5	44	457	14451	3.59335	0.0121831	0.290179	1.91424	EIF5A//DOHH//PTDSS2//CPS1//CARNS1
GO:0060333	interferon-gamma-mediated signaling pathway	Biological process	7	79	457	14451	2.8019	0.0123709	0.293086	1.9076	HPX//GBP2//HLA-DOB//MT2A//OAS1//OAS2//IRF9
GO:0050766	positive regulation of phagocytosis	Biological process	4	29	457	14451	4.36158	0.01253	0.294385	1.90205	CCL2//C3//FCER1G//PTX3
GO:0043687	post-translational protein modification	Biological process	12	181	457	14451	2.09645	0.012558	0.294385	1.90108	PIGA//PIGW//EIF5A//GALNT3//STT3A//MUC1//PMM2//B3GNT3//ST6GALNAC2//MGAT4A//ALG12//DOHH
GO:0032270	positive regulation of cellular protein metabolic process	Biological process	35	746	457	14451	1.48358	0.0127991	0.297146	1.89282	LPAR1//IL1B//PAK3//PRKAA1//TRAF6//EPGN//CCND3//DAB2//ENG//MT3//TBX1//TGFB1//ASNS//DCTN1//CCL2//SRPR//NRG1//SPAG9//BIRC7//BMP5//NCOR1//CLU//APOE//SNCA//PRKACG//HPX//AJUBA//CCL21//SDC4//EIF5A//RPS6KB2//ITGA5//ITGB1//CDK5R1//MUC1
GO:0030949	positive regulation of vascular endothelial growth factor receptor signaling pathway	Biological process	3	16	457	14451	5.92902	0.0129457	0.297146	1.88788	IL1B//ITGA5//MT3
GO:0048878	chemical homeostasis	Biological process	36	773	457	14451	1.47267	0.012975	0.297146	1.88689	KCNMB4//KNG1//TACR1//APOE//ITGB1//CCL2//STC1//TGFB1//MT3//MT2A//HPX//ATP6V1C2//ADM//BDKRB1//LPAR1//IL1B//POU3F2//ADAM22//NFASC//CDH2//KLK8//BBC3//KLK6//AMIGO1//PRKAA1//USF1//NCOR1//CCL21//SNCA//BCL2L1//XIAP//CYP27B1//S100A14//CPS1//KCNQ1//AQP3
GO:0002822	regulation of adaptive immune response based on somatic recombination of immune receptors built from immunoglobulin superfamily domains	Biological process	7	80	457	14451	2.76688	0.0132002	0.297146	1.87942	C3//FCER1G//TNFSF13B//IL1B//TRAF6//HPX//TGFB1
GO:0014031	mesenchymal cell development	Biological process	9	119	457	14451	2.39154	0.0132052	0.297146	1.87925	FOXD2//TBX1//S100A4//TGFB1//TRIM28//BMP5//NRG1//TFAP2A//EOMES
GO:0002376	immune system process	Biological process	69	1679	457	14451	1.29951	0.01324	0.297146	1.87811	CCL21//SNCA//TNFSF13B//C3//FCER1G//A2M//DUSP6//TRAF6//DDX58//TGFB1//EOMES//NCOR1//IL1B//HLA-DOB//CCL2//HPX//AQP3//BDKRB1//CLU//DEFB1//FCGR3A//GBP2//SERPINB4//TNFSF10//FCGR2C//CXCL14//CCL26//PROCR//CFI//BST2//PTX3//NCK1//DLL1//RASGRP4//ITGB1//FZD9//CASP8//S100A9//TESC//GRB2//MILR1//S100A14//CYP27B1//CCND3//CD151//BCL2L1//CASP10//S100B//PYCARD//XIAP//SPINK5//TBX1//TACR1//IFITM1//TEC//ATP1B1//FN1//G…
GO:0032273	positive regulation of protein polymerization	Biological process	5	45	457	14451	3.51349	0.0133596	0.297146	1.87421	GRB2//NCK1//CCL21//CCL26//MAPT
GO:0032768	regulation of monooxygenase activity	Biological process	5	45	457	14451	3.51349	0.0133596	0.297146	1.87421	CYP27B1//SNCA//APOE//ENG//IL1B
GO:0006464	cellular protein modification process	Biological process	95	2426	457	14451	1.23827	0.0134581	0.297146	1.87102	QSOX1//GLRX2//CDK5R1//RGCC//LPAR1//IL1B//PAK3//PRKAA1//TRAF6//EPGN//DUSP6//KIAA0317//SMURF2//BDKRB1//IGFBP3//TGFB1//CCND3//DAB2//ENG//MT3//TBX1//EIF5A//DOHH//TRIM23//TRIM28//FBXW2//RLIM//TULP4//RNF123//BIRC7//TRIML2//CDK2//DAPK1//CDK16//POLR2D//RNASEL//RPS6KB2//CCL2//SGK1//TEC//CDC42BPB//CAMKK2//NLK//NEK11//PTPN3//PTPN12//PTPN13//PTPRK//SBF1//CTDP1//PPME1//OAS2//PMM2//TSPAN8//ENTPD5//ALG12//MGAT4…
GO:0036211	protein modification process	Biological process	95	2426	457	14451	1.23827	0.0134581	0.297146	1.87102	QSOX1//GLRX2//CDK5R1//RGCC//LPAR1//IL1B//PAK3//PRKAA1//TRAF6//EPGN//DUSP6//KIAA0317//SMURF2//BDKRB1//IGFBP3//TGFB1//CCND3//DAB2//ENG//MT3//TBX1//EIF5A//DOHH//TRIM23//TRIM28//FBXW2//RLIM//TULP4//RNF123//BIRC7//TRIML2//CHRM3//USP25//CDK2//DAPK1//CDK16//POLR2D//RNASEL//RPS6KB2//CCL2//SGK1//TEC//CDC42BPB//CAMKK2//NLK//NEK11//PTPN3//PTPN12//PTPN13//PTPRK//SBF1//CTDP1//PPME1//OAS2//PMM2//TSPAN8//ENTPD5…
GO:0043069	negative regulation of programmed cell death	Biological process	29	593	457	14451	1.54641	0.0134747	0.297146	1.87048	XIAP//APOE//BCL2L1//BDNF//CLU//DAPK1//DHCR24//NRG1//IL1B//MUC1//CCL2//SNCA//TRAF6//BIRC7//MYO18A//FCER1G//ASNS//BMP5//GAS1//MT3//PRKAA1//TFAP2A//PRAME//ARHGAP10//SET//ADM//TNFSF13B//CCL21//TBX1
GO:0044057	regulation of system process	Biological process	22	417	457	14451	1.66828	0.0134763	0.297146	1.87043	SNCA//ADM//CHRM3//KNG1//TACR1//HBEGF//KCNQ1//CPS1//KCNMB4//CDH2//KLK8//ALOX5//TNNT1//BDNF//CALB1//APOE//S100B//SHISA9//CCL2//RAB8B//SGK1//IL1B
GO:0000904	cell morphogenesis involved in differentiation	Biological process	31	646	457	14451	1.51744	0.0138906	0.304772	1.85728	S100A4//TGFB1//TRIM28//CNP//PAK3//S100B//SNAP25//BDNF//GAS1//GRB2//ITGA5//ITGB1//L1CAM//NCK1//PLXNA2//CDK5R1//NFASC//AMIGO1//CHN1//BMP5//APOE//MT3//FN1//MAPT//KLK8//CELSR2//FOXD2//CDH2//POU3F2//EOMES//DAB2
GO:0002920	regulation of humoral immune response	Biological process	4	30	457	14451	4.21619	0.014105	0.305098	1.85063	A2M//C3//HPX//CFI
GO:0031058	positive regulation of histone modification	Biological process	4	30	457	14451	4.21619	0.014105	0.305098	1.85063	TGFB1//NCOR1//IL1B//MUC1
GO:0051347	positive regulation of transferase activity	Biological process	22	419	457	14451	1.66031	0.0141725	0.305098	1.84855	LPAR1//IL1B//PAK3//PRKAA1//TRAF6//EPGN//ASNS//DCTN1//CCL2//SRPR//NRG1//SPAG9//BIRC7//MT3//PRKACG//TGFB1//AJUBA//CCL21//CCND3//SDC4//SNCA//CDK5R1
GO:0040008	regulation of growth	Biological process	25	494	457	14451	1.60028	0.0142614	0.305098	1.84584	IGFBP3//IGFBP7//HTRA1//SGK1//RASGRP2//APOE//HBEGF//NRG1//BDKRB1//CYP27B1//DAB2//FRZB//GAS1//ING1//MT3//TGFB1//NCOR1//POU3F2//MAPT//MT1B//MT2A//BBC3//CGA//DUSP6//PRAME
GO:0006796	phosphate-containing compound metabolic process	Biological process	61	1460	457	14451	1.32117	0.0142674	0.305098	1.84566	CDK5R1//RGCC//LPAR1//IL1B//PAK3//PRKAA1//TRAF6//EPGN//DUSP6//BDKRB1//IGFBP3//TGFB1//CCND3//DAB2//ENG//MT3//TBX1//CDK2//DAPK1//CDK16//POLR2D//RNASEL//RPS6KB2//CCL2//SGK1//TEC//CDC42BPB//CAMKK2//NLK//NEK11//PTPN3//PTPN12//PTPN13//PTPRK//SBF1//CTDP1//ASNS//DCTN1//SRPR//NRG1//SPAG9//BIRC7//BMP5//SYTL2//ALPI//SNCA//AJUBA//PRKACG//YWHAE//SRPX2//PPP1R14D//HPX//APOE//CCL21//PPP6R3//SDC4//TRIM28//PPAPDC1B…
GO:0071295	cellular response to vitamin	Biological process	6	63	457	14451	3.01157	0.0143821	0.305098	1.84218	CYP27B1//KRT13//TBX1//ZNF35//TESC//ITGB1
GO:0006793	phosphorus metabolic process	Biological process	61	1461	457	14451	1.32027	0.0144578	0.305098	1.8399	CDK5R1//RGCC//LPAR1//IL1B//PAK3//PRKAA1//TRAF6//EPGN//DUSP6//BDKRB1//IGFBP3//TGFB1//CCND3//DAB2//ENG//MT3//TBX1//CDK2//DAPK1//CDK16//POLR2D//RNASEL//RPS6KB2//CCL2//SGK1//TEC//CDC42BPB//CAMKK2//NLK//NEK11//PTPN3//PTPN12//PTPN13//PTPRK//SBF1//CTDP1//ASNS//DCTN1//SRPR//NRG1//SPAG9//BIRC7//BMP5//SYTL2//ALPI//SNCA//AJUBA//PRKACG//YWHAE//SRPX2//PPP1R14D//HPX//APOE//CCL21//PPP6R3//SDC4//TRIM28//PPAPDC1B…
GO:0007179	transforming growth factor beta receptor signaling pathway	Biological process	9	121	457	14451	2.35201	0.0146031	0.305098	1.83555	ENG//TGFB1//SMURF2//GLG1//HTRA1//HPGD//PTPRK//CCL2//NLK
GO:0071902	positive regulation of protein serine/threonine kinase activity	Biological process	13	207	457	14451	1.98589	0.0146064	0.305098	1.83546	LPAR1//IL1B//PAK3//PRKAA1//TRAF6//EPGN//SPAG9//BIRC7//TGFB1//AJUBA//CCND3//SNCA//CDK5R1
GO:0045926	negative regulation of growth	Biological process	12	185	457	14451	2.05112	0.0147194	0.305098	1.83211	BDKRB1//CYP27B1//DAB2//FRZB//GAS1//ING1//MT3//TGFB1//CGA//MT1B//MT2A//BBC3
GO:0006874	cellular calcium ion homeostasis	Biological process	14	230	457	14451	1.92478	0.0148218	0.305098	1.8291	ADM//BDKRB1//LPAR1//IL1B//KNG1//TACR1//BBC3//CCL21//TGFB1//SNCA//APOE//ITGB1//CCL2//STC1
GO:0031344	regulation of cell projection organization	Biological process	14	230	457	14451	1.92478	0.0148218	0.305098	1.8291	ITGB1//LPAR1//APOE//MT3//CCL21//RAB8B//MAPT//KLK8//CDH2//CHN1//POU3F2//AMIGO1//CDK5R1//BMP5
GO:0055082	cellular chemical homeostasis	Biological process	28	572	457	14451	1.5479	0.0148505	0.305098	1.82826	KCNMB4//APOE//ITGB1//CCL2//STC1//TGFB1//MT3//MT2A//HPX//ATP6V1C2//ADM//BDKRB1//LPAR1//IL1B//KNG1//TACR1//POU3F2//ADAM22//NFASC//CDH2//KLK8//BBC3//KLK6//AMIGO1//CCL21//SNCA//BCL2L1//KCNQ1
GO:0048856	anatomical structure development	Biological process	137	3678	457	14451	1.17785	0.0148644	0.305098	1.82785	LIPA//PDPN//DAB2//BMP5//FRZB//MATN3//PAPSS2//CEACAM1//CASP8//FN1//ITGA5//CCL2//TBX1//VEZF1//SRPX2//EPGN//BCL2L1//ENG//ADM//CCM2//BDNF//SDC4//TGFB1//DSC3//ITGB1//MBNL1//EPN2//EOMES//FOXD2//PLXNA2//DLL1//CELSR2//YWHAE//CDK5R1//DCN//SERPINF1//TFAP2A//HORMAD1//S100A4//TRIM28//ASNS//VWF//FZD9//NCOR1//AFF4//MCAM//NRG1//SCEL//CSRP2BP//POLR1B//FOXQ1//FGD1//PAX3//DHCR24//CHRM3//DCTN1//L1CAM//PCSK2//OLFM1/…
GO:0031401	positive regulation of protein modification process	Biological process	32	676	457	14451	1.49687	0.015032	0.305358	1.82298	LPAR1//IL1B//PAK3//PRKAA1//TRAF6//EPGN//CCND3//DAB2//ENG//MT3//TBX1//TGFB1//ASNS//DCTN1//CCL2//SRPR//NRG1//SPAG9//BIRC7//BMP5//NCOR1//SNCA//PRKACG//HPX//AJUBA//CCL21//SDC4//ITGA5//ITGB1//CDK5R1//MUC1//CLU
GO:0042325	regulation of phosphorylation	Biological process	37	808	457	14451	1.44801	0.0151394	0.305358	1.81989	CDK5R1//RGCC//LPAR1//IL1B//PAK3//PRKAA1//TRAF6//EPGN//DUSP6//BDKRB1//IGFBP3//TGFB1//CCND3//DAB2//ENG//MT3//TBX1//ASNS//DCTN1//CCL2//SRPR//NRG1//SPAG9//BIRC7//BMP5//SNCA//AJUBA//PRKACG//HPX//APOE//CCL21//CAMKK2//SDC4//ITGA5//ITGB1//SRPX2//PPP1R14D
GO:0032496	response to lipopolysaccharide	Biological process	13	208	457	14451	1.97634	0.0151491	0.305358	1.81961	IL1B//CCL2//TGFB1//ADM//BDKRB1//CASP8//CPS1//CYP27B1//DCN//MAOB//S100A9//SNCA//S100A14
GO:0006590	thyroid hormone generation	Biological process	3	17	457	14451	5.58025	0.015357	0.305358	1.81369	CGA//DIO2//IYD
GO:0030449	regulation of complement activation	Biological process	3	17	457	14451	5.58025	0.015357	0.305358	1.81369	A2M//C3//CFI
GO:0051043	regulation of membrane protein ectodomain proteolysis	Biological process	3	17	457	14451	5.58025	0.015357	0.305358	1.81369	APOE//IL1B//PTPN3
GO:2000257	regulation of protein activation cascade	Biological process	3	17	457	14451	5.58025	0.015357	0.305358	1.81369	A2M//C3//CFI
GO:0019220	regulation of phosphate metabolic process	Biological process	40	890	457	14451	1.42119	0.0156478	0.308386	1.80555	CDK5R1//RGCC//LPAR1//IL1B//PAK3//PRKAA1//TRAF6//EPGN//DUSP6//BDKRB1//IGFBP3//TGFB1//CCND3//DAB2//ENG//MT3//TBX1//ASNS//DCTN1//CCL2//SRPR//NRG1//SPAG9//BIRC7//BMP5//SYTL2//SNCA//AJUBA//PRKACG//YWHAE//SRPX2//PPP1R14D//HPX//APOE//CCL21//PPP6R3//CAMKK2//SDC4//ITGA5//ITGB1
GO:0051174	regulation of phosphorus metabolic process	Biological process	40	890	457	14451	1.42119	0.0156478	0.308386	1.80555	CDK5R1//RGCC//LPAR1//IL1B//PAK3//PRKAA1//TRAF6//EPGN//DUSP6//BDKRB1//IGFBP3//TGFB1//CCND3//DAB2//ENG//MT3//TBX1//ASNS//DCTN1//CCL2//SRPR//NRG1//SPAG9//BIRC7//BMP5//SYTL2//SNCA//AJUBA//PRKACG//YWHAE//SRPX2//PPP1R14D//HPX//APOE//CCL21//PPP6R3//CAMKK2//SDC4//ITGA5//ITGB1
GO:0034330	cell junction organization	Biological process	12	187	457	14451	2.02918	0.0159008	0.310279	1.79858	ITGA5//NFASC//CD151//LAMC2//CDH2//ITGB1//FBLIM1//RAB8B//TGFB1//PTPRK//AJUBA//SDC4
GO:0048731	system development	Biological process	120	3178	457	14451	1.19401	0.0159257	0.310279	1.7979	BMP5//FRZB//MATN3//PAPSS2//CEACAM1//CASP8//FN1//ITGA5//CCL2//TBX1//VEZF1//SRPX2//EPGN//BCL2L1//ENG//ADM//CCM2//FOXD2//CELSR2//YWHAE//CDK5R1//DCN//SERPINF1//TFAP2A//S100A4//TGFB1//TRIM28//ASNS//VWF//FZD9//PDPN//ITGB1//EOMES//NCOR1//FGD1//PAX3//BDNF//CHRM3//DCTN1//NRG1//L1CAM//MBNL1//PCSK2//OLFM1//CNP//PAK3//S100B//SNAP25//GAS1//GRB2//NCK1//PLXNA2//NFASC//AMIGO1//CDH2//KLK6//ADAM22//CTNS//CPS1//HBE…
GO:0001932	regulation of protein phosphorylation	Biological process	35	758	457	14451	1.46009	0.0159662	0.310279	1.7968	CDK5R1//RGCC//LPAR1//IL1B//PAK3//PRKAA1//TRAF6//EPGN//DUSP6//BDKRB1//IGFBP3//TGFB1//CCND3//DAB2//ENG//MT3//TBX1//ASNS//DCTN1//CCL2//SRPR//NRG1//SPAG9//BIRC7//BMP5//SNCA//PRKACG//HPX//AJUBA//APOE//CAMKK2//CCL21//SDC4//ITGA5//ITGB1
GO:0006766	vitamin metabolic process	Biological process	9	123	457	14451	2.31376	0.0161073	0.310279	1.79298	SLC2A3//SLC19A1//QPRT//NAPRT1//GIF//CYP27B1//SDR16C5//CRABP2//UGT1A7
GO:0032103	positive regulation of response to external stimulus	Biological process	10	144	457	14451	2.19593	0.0161618	0.310279	1.79151	C3//FCER1G//OSMR//CCL2//IL1B//CCL21//TGFB1//CYP27B1//S100A14//LPAR1
GO:0043543	protein acylation	Biological process	10	144	457	14451	2.19593	0.0161618	0.310279	1.79151	NCOA3//CPA4//OAS2//IL1B//TGFB1//SET//SNCA//CSRP2BP//MSL3//MUC1
GO:0010975	regulation of neuron projection development	Biological process	12	188	457	14451	2.01839	0.0165178	0.315752	1.78205	ITGB1//LPAR1//APOE//MT3//MAPT//KLK8//CDH2//CHN1//POU3F2//AMIGO1//CDK5R1//BMP5
GO:0055080	cation homeostasis	Biological process	21	401	457	14451	1.65599	0.0167484	0.318792	1.77603	KNG1//TACR1//APOE//ITGB1//CCL2//STC1//TGFB1//MT3//MT2A//HPX//ATP6V1C2//ADM//BDKRB1//LPAR1//IL1B//BBC3//CCL21//SNCA//XIAP//CYP27B1//S100A14
GO:0035872	nucleotide-binding domain, leucine rich repeat containing receptor signaling pathway	Biological process	5	48	457	14451	3.2939	0.0173423	0.328692	1.76089	CASP8//TRAF6//XIAP//BCL2L1//PYCARD
GO:0016337	cell-cell adhesion	Biological process	20	378	457	14451	1.67309	0.017451	0.329351	1.75818	CDH2//ITGA5//L1CAM//AMIGO1//AMIGO3//CEACAM1//DSC3//CELSR2//ITGB1//PCDH7//CDK5R1//OLR1//AJUBA//CLDN7//TGFB1//IL1B//PLG//PDPN//SRPX2//FBLIM1
GO:0002889	regulation of immunoglobulin mediated immune response	Biological process	4	32	457	14451	3.95268	0.0176175	0.329699	1.75406	C3//FCER1G//HPX//TGFB1
GO:0030838	positive regulation of actin filament polymerization	Biological process	4	32	457	14451	3.95268	0.0176175	0.329699	1.75406	GRB2//NCK1//CCL21//CCL26
GO:0001892	embryonic placenta development	Biological process	6	66	457	14451	2.87468	0.0177808	0.329982	1.75005	ADM//GRB2//RSPO3//EOMES//PLG//GJB5
GO:0051341	regulation of oxidoreductase activity	Biological process	6	66	457	14451	2.87468	0.0177808	0.329982	1.75005	CYP27B1//SNCA//APOE//ENG//MT3//IL1B
GO:0010769	regulation of cell morphogenesis involved in differentiation	Biological process	11	168	457	14451	2.07045	0.0178937	0.329998	1.7473	TGFB1//BMP5//APOE//MT3//MAPT//KLK8//CDH2//CHN1//POU3F2//AMIGO1//CDK5R1
GO:0007597	blood coagulation, intrinsic pathway	Biological process	3	18	457	14451	5.27024	0.0180039	0.329998	1.74463	A2M//KNG1//VWF
GO:0010575	positive regulation vascular endothelial growth factor production	Biological process	3	18	457	14451	5.27024	0.0180039	0.329998	1.74463	C3//IL1B//TGFB1
GO:0070848	response to growth factor stimulus	Biological process	16	283	457	14451	1.78778	0.0182404	0.331829	1.73897	GRB2//PRKACG//RPS6KB2//IL1B//ITGA5//MT3//GAS1//DUSP6//CPS1//CCL2//TBX1//APOE//CLU//TGFB1//ITGB1//LUM
GO:0048858	cell projection morphogenesis	Biological process	30	634	457	14451	1.49628	0.0182914	0.331829	1.73775	CNP//PAK3//S100B//SNAP25//BDNF//GAS1//GRB2//ITGA5//ITGB1//L1CAM//NCK1//PLXNA2//CDK5R1//NFASC//AMIGO1//CHN1//APOE//MT3//ADM//RAB8A//DNAI2//TMEM67//RAB3IP//MAPT//KLK8//CLU//CELSR2//FOXD2//CDH2//POU3F2
GO:0006875	cellular metal ion homeostasis	Biological process	17	307	457	14451	1.75102	0.0183273	0.331829	1.7369	APOE//ITGB1//CCL2//STC1//TGFB1//HPX//ATP6V1C2//ADM//BDKRB1//LPAR1//IL1B//KNG1//TACR1//BBC3//CCL21//SNCA//MT3
GO:0051240	positive regulation of multicellular organismal process	Biological process	23	455	457	14451	1.59845	0.0184922	0.333459	1.73301	ANO6//TRAF6//KNG1//TACR1//ADM//CPS1//CHRM3//C3//IL1B//TGFB1//TFAP2A//DDX58//FCER1G//POU3F2//ALOX5//PYCARD//CCL2//PLG//USF1//NRG1//SNCA//FOXD2//LGR4
GO:0050767	regulation of neurogenesis	Biological process	19	356	457	14451	1.68766	0.018618	0.334374	1.73007	BDNF//TGFB1//ITGB1//LPAR1//APOE//MT3//DLL1//TFAP2A//EOMES//CDK5R1//SPAG9//MAPT//KLK8//SERPINF1//CDH2//CHN1//POU3F2//AMIGO1//BMP5
GO:0048514	blood vessel morphogenesis	Biological process	21	406	457	14451	1.63559	0.0189456	0.337068	1.72249	CEACAM1//CASP8//FN1//ITGA5//CCL2//TBX1//VEZF1//SRPX2//EPGN//ENG//ADM//CCM2//ITGB1//SERPINF1//SPINK5//C3//IL1B//APOE//MCAM//HPGD//CDH2
GO:0003014	renal system process	Biological process	6	67	457	14451	2.83177	0.0190263	0.337068	1.72065	KNG1//TACR1//MCAM//HBB//SGK1//AQP3
GO:0060548	negative regulation of cell death	Biological process	29	610	457	14451	1.50331	0.0190328	0.337068	1.7205	XIAP//APOE//BCL2L1//BDNF//CLU//DAPK1//DHCR24//NRG1//IL1B//MUC1//CCL2//SNCA//TRAF6//BIRC7//MYO18A//FCER1G//ASNS//BMP5//GAS1//MT3//PRKAA1//TFAP2A//PRAME//ARHGAP10//SET//ADM//TNFSF13B//CCL21//TBX1
GO:0051704	multi-organism process	Biological process	45	1038	457	14451	1.37087	0.0190771	0.337068	1.71949	PTX3//TACR1//DDX58//DEFB1//FCER1G//S100A14//CLU//IFIT2//OAS1//OAS2//IFITM1//IRF9//ADM//STS//HPGD//INSL4//PSG1//PSG6//PSG7//PSG9//TGFB1//IL1B//STC1//POLR1B//CCL2//BDKRB1//CASP8//CPS1//CYP27B1//DCN//MAOB//S100A9//SNCA//TBX1//TRIM23//DDX3X//GRB2//HPX//ITGA5//ITGB1//SGTA//YWHAE//BST2//RNASEL//BCL2L1
GO:0006887	exocytosis	Biological process	15	261	457	14451	1.81732	0.0191464	0.337068	1.71791	FCER1G//A2M//CLU//FN1//KNG1//PLG//SRGN//TGFB1//VWF//RAB8A//SYTL2//SNAP25//MILR1//SNCA//EXOC7
GO:0006082	organic acid metabolic process	Biological process	38	849	457	14451	1.41533	0.0193198	0.338781	1.714	ACOX1//SQRDL//SLC27A2//EIF5A//DOHH//CTNS//GSTA4//GLRX2//CARS//LARS2//GCAT//ASNS//CPS1//SARDH//IVD//OGDH//CGA//DIO2//IYD//LIPA//SNCA//CROT//PRKAA1//PTDSS2//ALOX5//HPGD//PDPN//BCAT1//MPST//C9ORF3//SLC2A3//TYSND1//QPRT//CARNS1//CRABP2//UGT1A7//PON3//SLC19A1
GO:0001775	cell activation	Biological process	33	716	457	14451	1.45741	0.0194229	0.339254	1.71169	CCL21//SNCA//FCER1G//EOMES//NCOR1//TEC//APOE//PDPN//A2M//CLU//FN1//GRB2//KNG1//PLG//SRGN//TGFB1//VWF//RASGRP2//ITGB1//FZD9//TNFSF13B//HLA-DOB//MILR1//CCND3//CD151//IL1B//NCK1//BST2//SPINK5//TACR1//CCL2//TRAF6//RGCC
GO:0002712	regulation of B cell mediated immunity	Biological process	4	33	457	14451	3.8329	0.0195601	0.340315	1.70863	C3//FCER1G//HPX//TGFB1
GO:0097285	cell-type specific apoptotic process	Biological process	14	239	457	14451	1.8523	0.019997	0.344819	1.69904	GNGT1//NRG1//FCER1G//BCL2L1//BDNF//MT3//SET//SNCA//TFAP2A//CDK5R1//BBC3//BIRC7//TBX1//CCL21
GO:0048869	cellular developmental process	Biological process	101	2641	457	14451	1.2093	0.0201031	0.344819	1.69674	LIPA//PDPN//DAB2//ADM//ENG//CCM2//ITGB1//TBX1//DLL1//EOMES//FOXD2//CELSR2//YWHAE//CDK5R1//S100A4//TGFB1//TRIM28//VEZF1//NCOR1//BMP5//TFAP2A//BCL2L1//AFF4//NTF4//FZD9//BDNF//CNP//PAK3//S100B//SNAP25//GAS1//GRB2//ITGA5//L1CAM//NCK1//PLXNA2//NFASC//AMIGO1//ADAM12//CHN1//FGD1//FN1//CCL2//FBLIM1//RHOU//SPINK5//FRZB//LPAR1//MT3//POU3F2//APOE//NRG1//HOXD10//OGDH//OMP//ADAM22//ZRANB1//RASGRP4//CREM//CSRP…
GO:0002819	regulation of adaptive immune response	Biological process	7	87	457	14451	2.54425	0.0201535	0.344819	1.69565	C3//FCER1G//TNFSF13B//IL1B//TRAF6//HPX//TGFB1
GO:0032879	regulation of localization	Biological process	52	1235	457	14451	1.33143	0.0201966	0.344819	1.69472	SNCA//TGFB1//SCYL2//BDKRB1//KNG1//TACR1//CHRM3//IL1B//KCNS3//PRKACG//SNAP25//CCL2//NUP155//APOE//MAOB//IGFBP3//EPN2//PLXNA2//SGK1//DDX58//AJUBA//HBEGF//GRB7//ITGB1//TFAP2A//SPAG9//CCL26//PDPN//ENG//PTPRK//TESC//CDH2//PDZK1//FCER1G//KCNQ1//KCNMB4//CCL21//SRGN//PYCARD//C3//PTX3//NRG1//BBC3//RAB8B//GAS1//S100A14//LPAR1//BMP5//NCOR1//BCL2L1//SRPX2//DAPK1
GO:0006468	protein phosphorylation	Biological process	47	1097	457	14451	1.35479	0.0202739	0.344819	1.69306	CDK5R1//RGCC//LPAR1//IL1B//PAK3//PRKAA1//TRAF6//EPGN//DUSP6//BDKRB1//IGFBP3//TGFB1//CCND3//DAB2//ENG//MT3//TBX1//ASNS//DCTN1//CCL2//SRPR//NRG1//SPAG9//BIRC7//BMP5//CDK2//NLK//SNCA//PRKACG//HPX//AJUBA//APOE//CAMKK2//CCL21//SDC4//DAPK1//TRIM28//ITGA5//ITGB1//CDK16//POLR2D//RNASEL//RPS6KB2//SGK1//TEC//CDC42BPB//NEK11
GO:0007229	integrin-mediated signaling pathway	Biological process	6	68	457	14451	2.79013	0.0203301	0.344819	1.69186	CEACAM1//FCER1G//ITGA5//ITGB1//TEC//CCM2
GO:0006473	protein acetylation	Biological process	9	128	457	14451	2.22338	0.0203609	0.344819	1.6912	NCOA3//CPA4//IL1B//TGFB1//SET//SNCA//CSRP2BP//MSL3//MUC1
GO:0016572	histone phosphorylation	Biological process	3	19	457	14451	4.99286	0.020888	0.347146	1.6801	IL1B//PRKAA1//CDK2
GO:0030194	positive regulation of blood coagulation	Biological process	3	19	457	14451	4.99286	0.020888	0.347146	1.6801	ANO6//PLG//USF1
GO:0045616	regulation of keratinocyte differentiation	Biological process	3	19	457	14451	4.99286	0.020888	0.347146	1.6801	CYP27B1//NCOA3//AQP3
GO:1900048	positive regulation of hemostasis	Biological process	3	19	457	14451	4.99286	0.020888	0.347146	1.6801	ANO6//PLG//USF1
GO:2001242	regulation of intrinsic apoptotic signaling pathway	Biological process	3	19	457	14451	4.99286	0.020888	0.347146	1.6801	BCL2L1//CLU//BBC3
GO:0030030	cell projection organization	Biological process	38	855	457	14451	1.4054	0.0213139	0.351726	1.67134	CNP//PAK3//S100B//SNAP25//BDNF//GAS1//GRB2//ITGA5//ITGB1//L1CAM//NCK1//PLXNA2//CDK5R1//NFASC//AMIGO1//CHN1//LPAR1//APOE//AJUBA//MT3//ADM//RAB25//CCL21//RAB8B//RAB8A//DNAI2//TMEM67//RAB3IP//MAPT//FGD1//ARHGAP10//KLK8//CLU//CELSR2//FOXD2//CDH2//POU3F2//BMP5
GO:0051495	positive regulation of cytoskeleton organization	Biological process	7	88	457	14451	2.51534	0.0213215	0.351726	1.67118	GRB2//NCK1//CCL21//CCL26//MAPT//SDC4//TACR1
GO:0001666	response to hypoxia	Biological process	13	218	457	14451	1.88568	0.0214587	0.352683	1.6684	ENG//GNGT1//MT3//STC1//BBC3//AJUBA//ADM//ATP1B1//IL1B//PRKAA1//CCL2//TGFB1//USF1
GO:0048844	artery morphogenesis	Biological process	4	34	457	14451	3.72017	0.0216298	0.354188	1.66495	TBX1//HPGD//APOE//ENG
GO:0036294	cellular response to decreased oxygen levels	Biological process	5	51	457	14451	3.10014	0.022041	0.354407	1.65677	GNGT1//MT3//STC1//BBC3//AJUBA
GO:0051209	release of sequestered calcium ion into cytosol	Biological process	5	51	457	14451	3.10014	0.022041	0.354407	1.65677	TGFB1//BDKRB1//SNCA//CCL21//BBC3
GO:0051282	regulation of sequestering of calcium ion	Biological process	5	51	457	14451	3.10014	0.022041	0.354407	1.65677	CCL21//BBC3//TGFB1//BDKRB1//SNCA
GO:0051283	negative regulation of sequestering of calcium ion	Biological process	5	51	457	14451	3.10014	0.022041	0.354407	1.65677	CCL21//BBC3//TGFB1//BDKRB1//SNCA
GO:0071456	cellular response to hypoxia	Biological process	5	51	457	14451	3.10014	0.022041	0.354407	1.65677	AJUBA//GNGT1//MT3//STC1//BBC3
GO:0019752	carboxylic acid metabolic process	Biological process	37	831	457	14451	1.40793	0.0223606	0.356968	1.65052	ACOX1//SQRDL//SLC27A2//EIF5A//DOHH//CTNS//GSTA4//GLRX2//CARS//LARS2//GCAT//ASNS//CPS1//SARDH//IVD//OGDH//CGA//DIO2//IYD//LIPA//SNCA//CROT//PRKAA1//PTDSS2//ALOX5//HPGD//PDPN//BCAT1//C9ORF3//SLC2A3//TYSND1//QPRT//CARNS1//CRABP2//UGT1A7//PON3//SLC19A1
GO:0043436	oxoacid metabolic process	Biological process	37	831	457	14451	1.40793	0.0223606	0.356968	1.65052	ACOX1//SQRDL//SLC27A2//EIF5A//DOHH//CTNS//GSTA4//GLRX2//CARS//LARS2//GCAT//ASNS//CPS1//SARDH//IVD//OGDH//CGA//DIO2//IYD//LIPA//SNCA//CROT//PRKAA1//PTDSS2//ALOX5//HPGD//PDPN//BCAT1//C9ORF3//SLC2A3//TYSND1//QPRT//CARNS1//CRABP2//UGT1A7//PON3//SLC19A1
GO:0002237	response to molecule of bacterial origin	Biological process	13	220	457	14451	1.86854	0.0229266	0.362496	1.63966	IL1B//CCL2//TGFB1//ADM//BDKRB1//CASP8//CPS1//CYP27B1//DCN//MAOB//S100A9//SNCA//S100A14
GO:0036293	response to decreased oxygen levels	Biological process	13	220	457	14451	1.86854	0.0229266	0.362496	1.63966	ADM//ATP1B1//ENG//IL1B//MT3//PRKAA1//CCL2//TGFB1//USF1//AJUBA//GNGT1//STC1//BBC3
GO:0032990	cell part morphogenesis	Biological process	30	646	457	14451	1.46849	0.022951	0.362496	1.6392	CNP//PAK3//S100B//SNAP25//BDNF//GAS1//GRB2//ITGA5//ITGB1//L1CAM//NCK1//PLXNA2//CDK5R1//NFASC//AMIGO1//CHN1//APOE//MT3//ADM//RAB8A//DNAI2//TMEM67//RAB3IP//MAPT//KLK8//CLU//CELSR2//FOXD2//CDH2//POU3F2
GO:0009913	epidermal cell differentiation	Biological process	8	110	457	14451	2.29974	0.0233418	0.367365	1.63187	TFAP2A//SPRR2B//SPRR2F//SCEL//SPINK5//AQP3//CYP27B1//NCOA3
GO:0007610	behavior	Biological process	23	466	457	14451	1.56072	0.0236532	0.370419	1.62611	TACR1//STS//BDNF//CALB1//S100B//FZD9//IL1B//ITGA5//KLK8//SERPINF1//NTF4//SGK1//SNAP25//CNP//HOXD10//SNCA//ADAM22//CCL2//TBX1//CCL21//TGFB1//S100A14//LPAR1
GO:0042221	response to chemical stimulus	Biological process	100	2629	457	14451	1.20279	0.0237433	0.370419	1.62446	APOE//USF1//TRDMT1//CCL21//CCL2//HSPA6//KCNMB4//CYP27B1//GSTA4//MAOB//PAPSS2//DEFB1//L1CAM//CXCL14//CCL26//CMTM1//ASNS//DCTN1//SRPR//BDNF//GAS1//GRB2//ITGA5//ITGB1//NCK1//PLXNA2//CDK5R1//NFASC//ALOX5//STC1//TULP4//CHN1//PRKAA1//ATP6V1C2//PRKACG//RPS6KB2//CPS1//DUSP6//SNCA//TGFB1//PAPD7//CES1//CNP//MPST//TACR1//GLRX2//S100A9//IL1B//STS//LUM//PDZK1//CASP8//FLNB//GBP2//HLA-DOB//IFIT2//MT2A//OAS1//OA…
GO:0006692	prostanoid metabolic process	Biological process	4	35	457	14451	3.61388	0.0238285	0.370419	1.6229	ACOX1//HPGD//PDPN//ALOX5
GO:0033043	regulation of organelle organization	Biological process	22	441	457	14451	1.57749	0.0238685	0.370419	1.62218	GOLPH3//TMEM67//PAK3//GRB2//NCK1//CCL21//CCL26//TGFB1//NCOR1//MAPT//SNCA//CDK5R1//IL1B//SET//EPGN//SDC4//TACR1//VILL//TNFSF10//BBC3//BCL2L1//MUC1
GO:0042403	thyroid hormone metabolic process	Biological process	3	20	457	14451	4.74322	0.02401	0.371321	1.61961	CGA//DIO2//IYD
GO:0031399	regulation of protein modification process	Biological process	41	945	457	14451	1.37194	0.0243737	0.375641	1.61308	CDK5R1//RGCC//LPAR1//IL1B//PAK3//PRKAA1//TRAF6//EPGN//DUSP6//BDKRB1//IGFBP3//TGFB1//CCND3//DAB2//ENG//MT3//TBX1//ASNS//DCTN1//CCL2//SRPR//NRG1//SPAG9//BIRC7//BMP5//NCOR1//SNCA//PRKACG//SET//YWHAE//HPX//AJUBA//APOE//CAMKK2//CCL21//SDC4//ITGA5//ITGB1//CDK2//MUC1//CLU
GO:0010817	regulation of hormone levels	Biological process	19	367	457	14451	1.63708	0.0246054	0.377131	1.60897	CGA//DIO2//IYD//ADM//STARD3//CHRM3//IL1B//KCNS3//PRKACG//SNAP25//PCSK7//PCSK2//BMP5//KLK6//SDR16C5//CRABP2//UGT1A7//KCNQ1//RAB8B
GO:0051960	regulation of nervous system development	Biological process	20	392	457	14451	1.61334	0.0246397	0.377131	1.60836	BDNF//TGFB1//ITGB1//LPAR1//APOE//MT3//CDH2//KLK8//DLL1//TFAP2A//EOMES//CDK5R1//SPAG9//MAPT//SERPINF1//CHN1//POU3F2//AMIGO1//SNAP25//BMP5
GO:0048812	neuron projection morphogenesis	Biological process	26	546	457	14451	1.50578	0.0250687	0.382383	1.60087	CNP//PAK3//S100B//SNAP25//BDNF//GAS1//GRB2//ITGA5//ITGB1//L1CAM//NCK1//PLXNA2//CDK5R1//NFASC//AMIGO1//CHN1//APOE//MT3//ADM//MAPT//KLK8//CELSR2//FOXD2//CDH2//POU3F2//CLU
GO:0043122	regulation of I-kappaB kinase/NF-kappaB cascade	Biological process	11	177	457	14451	1.96517	0.0252031	0.383122	1.59855	BST2//CASP8//CASP10//LPAR1//IL1B//S100A4//S100B//CCL21//TRAF6//TNFSF10//AJUBA
GO:0009790	embryo development	Biological process	36	813	457	14451	1.40021	0.0258572	0.391728	1.58742	BCL2L1//DAB2//DSC3//ITGB1//MBNL1//EPN2//EOMES//PLXNA2//DLL1//HORMAD1//CASP8//ADM//ENG//TFAP2A//GAS1//SP9//IL1B//CRABP2//TBX1//DUSP6//HOXD10//GRB2//RSPO3//PLG//GJB5//FRZB//FOXD2//NRG1//TGFB1//FZD9//SCEL//CDK5R1//PDPN//CSRP2BP//POLR1B//FOXQ1
GO:0030003	cellular cation homeostasis	Biological process	18	345	457	14451	1.64981	0.026371	0.398157	1.57887	APOE//ITGB1//CCL2//STC1//TGFB1//MT3//MT2A//HPX//ATP6V1C2//ADM//BDKRB1//LPAR1//IL1B//KNG1//TACR1//BBC3//CCL21//SNCA
GO:0051247	positive regulation of protein metabolic process	Biological process	36	815	457	14451	1.39678	0.0266998	0.40176	1.57349	LPAR1//IL1B//PAK3//PRKAA1//TRAF6//EPGN//CCND3//DAB2//ENG//MT3//TBX1//TGFB1//C3//ASNS//DCTN1//CCL2//SRPR//NRG1//SPAG9//BIRC7//BMP5//NCOR1//CLU//APOE//SNCA//PRKACG//HPX//AJUBA//CCL21//SDC4//EIF5A//RPS6KB2//ITGA5//ITGB1//CDK5R1//MUC1
GO:0042127	regulation of cell proliferation	Biological process	46	1090	457	14451	1.33448	0.0271214	0.40673	1.56669	APOE//ENG//CCL2//CCL26//GAS1//TBX1//BDNF//TGFB1//ADM//STS//BCL2L1//CDK2//CLU//EIF5A//ITGB1//POU3F2//OSMR//GLP2R//TNFSF13B//PRAME//CDCA7L//RAB25//EPGN//BMP5//CYP27B1//DHCR24//FRZB//IGFBP3//IGFBP7//IL1B//ING1//PLG//PRKRIR//PTPRK//TAF6//TFAP2A//IFITM1//TESC//NCK1//HBEGF//TACR1//NRG1//SERPINF1//XIAP//SGK1//BIRC7
GO:0050820	positive regulation of coagulation	Biological process	3	21	457	14451	4.51735	0.0273698	0.406875	1.56273	ANO6//PLG//USF1
GO:0072378	blood coagulation, fibrin clot formation	Biological process	3	21	457	14451	4.51735	0.0273698	0.406875	1.56273	A2M//KNG1//VWF
GO:0045833	negative regulation of lipid metabolic process	Biological process	5	54	457	14451	2.92791	0.0274965	0.406875	1.56072	BMP5//APOE//UGT1A7//PRKAA1//IL1B
GO:0051208	sequestering of calcium ion	Biological process	5	54	457	14451	2.92791	0.0274965	0.406875	1.56072	CCL21//BBC3
GO:0002706	regulation of lymphocyte mediated immunity	Biological process	6	73	457	14451	2.59902	0.0277595	0.409406	1.55659	C3//FCER1G//IL1B//TRAF6//HPX//TGFB1
GO:0030155	regulation of cell adhesion	Biological process	14	250	457	14451	1.7708	0.0280512	0.412343	1.55205	CCL21//KNG1//ADAM22//ITGB1//PLG//CELSR2//TGFB1//L1CAM//TESC//IL1B//NRG1//SDC4//ENG//DLL1
GO:0002753	cytoplasmic pattern recognition receptor signaling pathway	Biological process	4	37	457	14451	3.41853	0.0286189	0.41793	1.54335	DDX58//CASP8//TRAF6//XIAP
GO:0010821	regulation of mitochondrion organization	Biological process	4	37	457	14451	3.41853	0.0286189	0.41793	1.54335	TNFSF10//BBC3//BCL2L1//GOLPH3
GO:0051246	regulation of protein metabolic process	Biological process	54	1319	457	14451	1.29459	0.0290908	0.423331	1.53624	CDK5R1//RGCC//LPAR1//IL1B//PAK3//PRKAA1//TRAF6//EPGN//DUSP6//DIO2//A2M//BDKRB1//IGFBP3//TGFB1//CCND3//DAB2//ENG//MT3//TBX1//C3//NCK1//ASNS//DCTN1//CCL2//SRPR//NRG1//SPAG9//BIRC7//BMP5//GAS1//GLG1//GRB7//SERPINF1//SERPINB4//CFI//NCOR1//CLU//APOE//SNCA//PRKACG//SET//YWHAE//HPX//AJUBA//CAMKK2//CCL21//SDC4//EIF5A//RPS6KB2//ITGA5//ITGB1//PTPN3//CDK2//MUC1
GO:0080134	regulation of response to stress	Biological process	31	686	457	14451	1.42896	0.0291788	0.423331	1.53493	C3//FCER1G//A2M//DUSP6//TRAF6//DDX58//ANO6//OSMR//SPAG9//BIRC7//TEC//APOE//PDPN//KNG1//TSPAN8//CFI//IL1B//S100A14//PLG//XIAP//TRIM28//NCOR1//CCL21//TGFB1//KLK8//SERPINF1//USF1//HPX//CASP8//HBEGF//AJUBA
GO:0030216	keratinocyte differentiation	Biological process	7	94	457	14451	2.35479	0.0293263	0.423691	1.53274	TFAP2A//SPRR2B//SPRR2F//AQP3//CYP27B1//NCOA3//SCEL
GO:0030833	regulation of actin filament polymerization	Biological process	6	74	457	14451	2.5639	0.0294343	0.423691	1.53115	GRB2//NCK1//CCL21//CCL26//VILL//PAK3
GO:0042310	vasoconstriction	Biological process	5	55	457	14451	2.87468	0.029489	0.423691	1.53034	CHRM3//KCNMB4//ADM//ALOX5//TACR1
GO:0007204	elevation of cytosolic calcium ion concentration	Biological process	10	159	457	14451	1.98877	0.0297488	0.426049	1.52653	CCL21//BBC3//TGFB1//BDKRB1//SNCA//LPAR1//ADM//IL1B//KNG1//TACR1
GO:0009100	glycoprotein metabolic process	Biological process	18	351	457	14451	1.62161	0.0305644	0.435809	1.51478	TRIM23//OAS2//PMM2//TSPAN8//ENTPD5//ALG12//MGAT4A//CCL21//GALNT3//MUC1//B3GNT3//ST6GALNAC2//STT3A//DCN//KLK6//DHCR24//HBEGF//MT3
GO:0016486	peptide hormone processing	Biological process	3	22	457	14451	4.31202	0.0309663	0.435809	1.50911	PCSK2//CGA//PCSK7
GO:0030539	male genitalia development	Biological process	3	22	457	14451	4.31202	0.0309663	0.435809	1.50911	BMP5//DHCR24//LGR4
GO:0030947	regulation of vascular endothelial growth factor receptor signaling pathway	Biological process	3	22	457	14451	4.31202	0.0309663	0.435809	1.50911	IL1B//ITGA5//MT3
GO:0045604	regulation of epidermal cell differentiation	Biological process	3	22	457	14451	4.31202	0.0309663	0.435809	1.50911	AQP3//CYP27B1//NCOA3
GO:0016310	phosphorylation	Biological process	51	1240	457	14451	1.30056	0.0311308	0.435809	1.50681	CDK5R1//RGCC//LPAR1//IL1B//PAK3//PRKAA1//TRAF6//EPGN//DUSP6//BDKRB1//IGFBP3//TGFB1//CCND3//DAB2//ENG//MT3//TBX1//CDK2//DAPK1//CDK16//POLR2D//RNASEL//RPS6KB2//CCL2//SGK1//TEC//CDC42BPB//CAMKK2//NLK//NEK11//ASNS//DCTN1//SRPR//NRG1//SPAG9//BIRC7//BMP5//SNCA//AJUBA//PRKACG//SRPX2//PPP1R14D//HPX//APOE//CCL21//SDC4//TRIM28//IP6K1//ITGA5//ITGB1//ALPI
GO:0006470	protein dephosphorylation	Biological process	9	138	457	14451	2.06227	0.0311991	0.435809	1.50586	TGFB1//YWHAE//DUSP6//PTPN3//PTPN13//PTPRK//PTPN12//SBF1//CTDP1
GO:2001252	positive regulation of chromosome organization	Biological process	4	38	457	14451	3.32857	0.0312131	0.435809	1.50566	TGFB1//NCOR1//IL1B//MUC1
GO:0008015	blood circulation	Biological process	16	303	457	14451	1.66978	0.031795	0.442546	1.49764	ADM//CHRM3//ENG//HBEGF//KCNQ1//HBB//SGK1//CPS1//KCNMB4//APOE//KNG1//BDKRB1//TACR1//ALOX5//GUCY1A3//OLR1
GO:0050679	positive regulation of epithelial cell proliferation	Biological process	8	117	457	14451	2.16215	0.0321986	0.446768	1.49216	CCL2//CCL26//BMP5//GAS1//TACR1//TBX1//TGFB1//EPGN
GO:0002699	positive regulation of immune effector process	Biological process	7	96	457	14451	2.30573	0.0323915	0.448048	1.48957	C3//FCER1G//HPX//IL1B//TRAF6//TGFB1//CCL2
GO:0003013	circulatory system process	Biological process	16	304	457	14451	1.66429	0.0326272	0.449912	1.48642	ADM//CHRM3//ENG//GUCY1A3//KCNQ1//OLR1//HBEGF//HBB//SGK1//CPS1//KCNMB4//APOE//KNG1//BDKRB1//TACR1//ALOX5
GO:0048589	developmental growth	Biological process	14	256	457	14451	1.7293	0.0333414	0.458342	1.47702	APOE//MT3//PLG//KLK6//SPINK5//MAPT//FOXD2//NRG1//DUSP6//TGFB1//ADM//CGA//GAS1//NCOA3
GO:0008344	adult locomotory behavior	Biological process	5	57	457	14451	2.77381	0.0337415	0.462414	1.47184	CNP//HOXD10//NTF4//SNCA//ADAM22
GO:0048806	genitalia development	Biological process	4	39	457	14451	3.24323	0.0339411	0.463722	1.46927	BMP5//DHCR24//LGR4//NCOA3
GO:0042180	cellular ketone metabolic process	Biological process	37	858	457	14451	1.36363	0.0340679	0.46378	1.46766	ACOX1//SQRDL//SLC27A2//EIF5A//DOHH//CTNS//GSTA4//GLRX2//CARS//LARS2//GCAT//ASNS//CPS1//SARDH//IVD//OGDH//CGA//DIO2//IYD//LIPA//SNCA//CROT//PRKAA1//PTDSS2//ALOX5//HPGD//PDPN//BCAT1//C9ORF3//SLC2A3//TYSND1//QPRT//CARNS1//CRABP2//UGT1A7//PON3//SLC19A1
GO:0007166	cell surface receptor signaling pathway	Biological process	86	2256	457	14451	1.20543	0.0341535	0.46378	1.46656	FCER1G//XIAP//CELSR2//FRZB//GRK6//PRKAA1//NLK//ZRANB1//NRG1//RASGRP4//EPGN//HBEGF//GRB2//GRB7//PRKACG//RPS6KB2//TGFB1//ADAM12//ENG//HPGD//PTPRK//CCL2//SMURF2//APOE//C3//CHRM3//DEFB1//LPAR1//GNGT1//LGR4//GPRC5C//GLP2R//TACR1//BDKRB1//CDK5R1//NCOR1//EPN2//DLL1//CEACAM1//ITGA5//ITGB1//TEC//CCM2//DUSP6//TRAF6//ATP6V1C2//GAS1//SNCA//BMP5//FLNB//GBP2//HLA-DOB//IFIT2//IL1B//MT2A//OAS1//OAS2//RNASEL//IFI…
GO:0051707	response to other organism	Biological process	26	563	457	14451	1.46032	0.034688	0.469606	1.45982	PTX3//DDX58//DEFB1//FCER1G//S100A14//CLU//IFIT2//OAS1//OAS2//IFITM1//IRF9//CCL2//TGFB1//IL1B//ADM//BDKRB1//CASP8//CPS1//CYP27B1//DCN//MAOB//S100A9//SNCA//BST2//RNASEL//BCL2L1
GO:0060986	endocrine hormone secretion	Biological process	3	23	457	14451	4.12454	0.0347981	0.469669	1.45844	CGA//RAB8B//IL1B
GO:0051258	protein polymerization	Biological process	9	141	457	14451	2.01839	0.0351114	0.472466	1.45455	PAK3//GRB2//NCK1//CCL21//CCL26//MAPT//SNCA//VILL//TUBB2A
GO:0051969	regulation of transmission of nerve impulse	Biological process	11	187	457	14451	1.86008	0.0356318	0.47624	1.44816	SNCA//CDH2//KLK8//TACR1//KCNMB4//BDNF//CALB1//APOE//S100B//SHISA9//CCL2
GO:0048168	regulation of neuronal synaptic plasticity	Biological process	4	40	457	14451	3.16214	0.0368035	0.47624	1.43411	SNCA//SHISA9//APOE//S100B
GO:0009607	response to biotic stimulus	Biological process	27	593	457	14451	1.43976	0.0369565	0.47624	1.43231	PTX3//DDX58//DEFB1//FCER1G//S100A14//CLU//IFIT2//OAS1//OAS2//IFITM1//IRF9//CCL2//TGFB1//IL1B//ADM//BDKRB1//CASP8//CPS1//CYP27B1//DCN//MAOB//S100A9//SNCA//BST2//RNASEL//BCL2L1//IFITM10
GO:0044281	small molecule metabolic process	Biological process	87	2294	457	14451	1.19924	0.0370201	0.47624	1.43156	ACOX1//CPS1//SQRDL//SLC27A2//EIF5A//DOHH//GDPD1//CTNS//GSTA4//GLRX2//OAS1//OAS2//ADM//GUCY1A3//TRIM23//GNGT1//RAB6A//RAP1GAP//EFTUD2//ARL4C//RAB35//RAB8B//GNL3L//PDE7B//RHOBTB3//CARNS1//CARS//LARS2//GCAT//ASNS//SARDH//IVD//OGDH//CGA//DIO2//IYD//LIPA//SNCA//CROT//PRKAA1//PTDSS2//PDIA4//ALOX5//HPGD//PDPN//DHCR24//APOE//MT3//ATP1B1//TGFB1//CYP27B1//SLC2A3//SLC19A1//QPRT//NAPRT1//GIF//STARD3//BCAT1//…
GO:0001568	blood vessel development	Biological process	22	462	457	14451	1.50578	0.0372667	0.47624	1.42868	CEACAM1//CASP8//FN1//ITGA5//CCL2//TBX1//VEZF1//SRPX2//EPGN//ENG//ADM//CCM2//ITGB1//SERPINF1//SPINK5//C3//IL1B//CDH2//APOE//PLG//MCAM//HPGD
GO:0003008	system process	Biological process	63	1597	457	14451	1.24743	0.0374535	0.47624	1.42651	SNAP25//SNCA//ADM//TNNT1//CHRM3//KNG1//TACR1//ENG//MCAM//KCNQ1//STBD1//ANKRD2//DTNA//CNP//GNGT1//KCNS3//OMP//PDE7B//KCNMB4//KCNQ5//APOE//AQP3//DAB2//UGT1A7//LUM//PAX3//TBX1//TFAP2A//TAS2R31//STS//BDNF//CALB1//S100B//FZD9//IL1B//ITGA5//KLK8//SERPINF1//NTF4//SGK1//GUCY1A3//OLR1//HBEGF//HBB//CPS1//ALOX5//BDKRB1//FAM134B//POU3F2//ADAM22//NFASC//CDH2//CGA//LPAR1//KLK6//TGFB1//AMIGO1//SHISA9//CCL2//CTN…
GO:0006520	cellular amino acid metabolic process	Biological process	21	437	457	14451	1.51957	0.037958	0.47624	1.4207	SQRDL//EIF5A//DOHH//CTNS//GSTA4//GLRX2//CARS//LARS2//ASNS//CPS1//SARDH//IVD//OGDH//CGA//DIO2//IYD//PTDSS2//BCAT1//GCAT//CARNS1//SLC19A1
GO:0002863	positive regulation of inflammatory response to antigenic stimulus	Biological process	2	10	457	14451	6.32429	0.0379581	0.47624	1.4207	C3//FCER1G
GO:0002864	regulation of acute inflammatory response to antigenic stimulus	Biological process	2	10	457	14451	6.32429	0.0379581	0.47624	1.4207	C3//FCER1G
GO:0002922	positive regulation of humoral immune response	Biological process	2	10	457	14451	6.32429	0.0379581	0.47624	1.4207	C3//HPX
GO:0006907	pinocytosis	Biological process	2	10	457	14451	6.32429	0.0379581	0.47624	1.4207	DAB2//SNX5
GO:0015693	magnesium ion transport	Biological process	2	10	457	14451	6.32429	0.0379581	0.47624	1.4207	MMGT1//NIPA1
GO:0021794	thalamus development	Biological process	2	10	457	14451	6.32429	0.0379581	0.47624	1.4207	OGDH//NCOR1
GO:0031063	regulation of histone deacetylation	Biological process	2	10	457	14451	6.32429	0.0379581	0.47624	1.4207	TGFB1//NCOR1
GO:0031641	regulation of myelination	Biological process	2	10	457	14451	6.32429	0.0379581	0.47624	1.4207	KLK8//CDH2
GO:0032801	receptor catabolic process	Biological process	2	10	457	14451	6.32429	0.0379581	0.47624	1.4207	APOE//TGFB1
GO:0035815	positive regulation of renal sodium excretion	Biological process	2	10	457	14451	6.32429	0.0379581	0.47624	1.4207	KNG1//TACR1
GO:0045136	development of secondary sexual characteristics	Biological process	2	10	457	14451	6.32429	0.0379581	0.47624	1.4207	TGFB1//NCOA3
GO:0045606	positive regulation of epidermal cell differentiation	Biological process	2	10	457	14451	6.32429	0.0379581	0.47624	1.4207	CYP27B1//NCOA3
GO:0051918	negative regulation of fibrinolysis	Biological process	2	10	457	14451	6.32429	0.0379581	0.47624	1.4207	PLG//USF1
GO:0071548	response to dexamethasone stimulus	Biological process	2	10	457	14451	6.32429	0.0379581	0.47624	1.4207	TGFB1//CPS1
GO:0071622	regulation of granulocyte chemotaxis	Biological process	2	10	457	14451	6.32429	0.0379581	0.47624	1.4207	CCL2//S100A14
GO:0071675	regulation of mononuclear cell migration	Biological process	2	10	457	14451	6.32429	0.0379581	0.47624	1.4207	CCL2//BMP5
GO:0090312	positive regulation of protein deacetylation	Biological process	2	10	457	14451	6.32429	0.0379581	0.47624	1.4207	TGFB1//NCOR1
GO:0034329	cell junction assembly	Biological process	10	166	457	14451	1.90491	0.038278	0.478536	1.41705	ITGA5//NFASC//CD151//LAMC2//PTPRK//AJUBA//SDC4//ITGB1//CDH2//FBLIM1
GO:0042158	lipoprotein biosynthetic process	Biological process	5	59	457	14451	2.67978	0.038356	0.478536	1.41617	PIGA//PIGW//ALG12//OAS2//APOE
GO:0051094	positive regulation of developmental process	Biological process	28	622	457	14451	1.42347	0.0384895	0.478861	1.41466	TGFB1//TFAP2A//TESC//CLU//EOMES//FRZB//CYP27B1//NCOA3//IGFBP3//BDNF//ITGB1//SPAG9//TRAF6//ADM//C3//IL1B//MAPT//HPS4//SERPINF1//AMIGO1//CDH2//NRG1//LPAR1//SRPX2//FOXD2//LGR4//BMP5//TBX1
GO:0002702	positive regulation of production of molecular mediator of immune response	Biological process	3	24	457	14451	3.95268	0.0388627	0.479311	1.41047	HPX//TRAF6//FCER1G
GO:0010862	positive regulation of pathway-restricted SMAD protein phosphorylation	Biological process	3	24	457	14451	3.95268	0.0388627	0.479311	1.41047	BMP5//ENG//TGFB1
GO:0043616	keratinocyte proliferation	Biological process	3	24	457	14451	3.95268	0.0388627	0.479311	1.41047	PTPRK//KLK8//SDR16C5
GO:0010942	positive regulation of cell death	Biological process	27	596	457	14451	1.43252	0.0389561	0.479311	1.40942	APOE//CASP10//DAPK1//EIF5A//PLG//TGFB1//TNFSF10//BBC3//PYCARD//CASP8//FGD1//TRAF6//YWHAE//XIAP//BCL2L1//CLU//MT3//DUSP6//LPAR1//FRZB//IGFBP3//IL1B//ITGB1//KNG1//TFAP2A//CDK5R1//HBB
GO:0010043	response to zinc ion	Biological process	4	41	457	14451	3.08502	0.0398007	0.485678	1.40011	MT1B//MT2A//CPS1//S100A9
GO:0048010	vascular endothelial growth factor receptor signaling pathway	Biological process	4	41	457	14451	3.08502	0.0398007	0.485678	1.40011	IL1B//ITGA5//MT3//CCL2
GO:0060840	artery development	Biological process	4	41	457	14451	3.08502	0.0398007	0.485678	1.40011	TBX1//APOE//ENG//HPGD
GO:0050678	regulation of epithelial cell proliferation	Biological process	11	191	457	14451	1.82113	0.0405494	0.493462	1.39202	APOE//ENG//CCL2//CCL26//BMP5//GAS1//TACR1//TBX1//TGFB1//EPGN//SERPINF1
GO:0000187	activation of MAPK activity	Biological process	8	123	457	14451	2.05668	0.0414218	0.500966	1.38277	SPAG9//BIRC7//LPAR1//IL1B//PAK3//PRKAA1//TRAF6//EPGN
GO:0071363	cellular response to growth factor stimulus	Biological process	14	264	457	14451	1.67689	0.0414737	0.500966	1.38223	GRB2//PRKACG//RPS6KB2//IL1B//ITGA5//MT3//GAS1//DUSP6//CPS1//CCL2//TBX1//APOE//CLU//TGFB1
GO:0051179	localization	Biological process	144	4017	457	14451	1.13355	0.0415276	0.500966	1.38166	RAB6A//RGPD8//MT3//TGFB1//SNAP25//CATSPER2//FOXD2//TBX1//CELSR2//YWHAE//CDK5R1//SNCA//ADM//ITGB1//SCYL2//NFASC//CCL21//CCL2//FCER1G//A2M//CLU//FN1//KNG1//PLG//SRGN//VWF//BDKRB1//TACR1//ENG//SLC6A20//VPS41//SYTL2//BET3L//ING1//DHCR24//GNGT1//RAB35//TNS4//LRMP//EIF5A//HPS4//NCKIPSD//XPO6//XPO5//SRPR//AQP3//ATP1B1//DCTN1//PDZK1//SLC25A14//SLC25A27//CLCA2//CROT//SLC43A2//ATP13A2//CDK2//KCNS3//KCNMB4/…
GO:0007409	axonogenesis	Biological process	23	494	457	14451	1.47225	0.0417971	0.500966	1.37885	BDNF//GAS1//GRB2//ITGA5//ITGB1//L1CAM//NCK1//PLXNA2//CDK5R1//NFASC//AMIGO1//CHN1//APOE//MT3//MAPT//KLK8//FOXD2//CDH2//POU3F2//CNP//PAK3//S100B//SNAP25
GO:0007178	transmembrane receptor protein serine/threonine kinase signaling pathway	Biological process	12	216	457	14451	1.75675	0.0421174	0.500966	1.37554	ENG//HPGD//PTPRK//CCL2//TGFB1//NLK//SMURF2//BMP5//XIAP//GLG1//HTRA1//FOXD2
GO:0001525	angiogenesis	Biological process	17	340	457	14451	1.58107	0.0426486	0.500966	1.3701	ENG//ITGB1//SERPINF1//CCL2//SPINK5//ADM//C3//IL1B//MCAM//SRPX2//CEACAM1//CASP8//FN1//ITGA5//TBX1//VEZF1//EPGN
GO:0051050	positive regulation of transport	Biological process	21	443	457	14451	1.49898	0.0428692	0.500966	1.36785	SNCA//SCYL2//KNG1//TACR1//APOE//SNAP25//IL1B//SGK1//TESC//PDZK1//TGFB1//DDX58//FCER1G//ITGB1//CCL21//PYCARD//C3//PTX3//BDKRB1//RAB8B//CCL2
GO:0060284	regulation of cell development	Biological process	21	443	457	14451	1.49898	0.0428692	0.500966	1.36785	BDNF//TGFB1//BMP5//FRZB//ITGB1//LPAR1//APOE//MT3//DLL1//IGFBP3//TFAP2A//EOMES//CDK5R1//SPAG9//MAPT//KLK8//SERPINF1//CDH2//CHN1//POU3F2//AMIGO1
GO:2001233	regulation of apoptotic signaling pathway	Biological process	4	42	457	14451	3.01157	0.0429329	0.500966	1.36721	BBC3//TNFSF10//BCL2L1//CLU
GO:0048167	regulation of synaptic plasticity	Biological process	6	81	457	14451	2.34233	0.0430183	0.500966	1.36635	APOE//S100B//SNCA//SHISA9//BDNF//CALB1
GO:0010559	regulation of glycoprotein biosynthetic process	Biological process	3	25	457	14451	3.79457	0.0431573	0.500966	1.36495	CCL21//HBEGF//MT3
GO:0019221	cytokine-mediated signaling pathway	Biological process	17	341	457	14451	1.57644	0.0436362	0.500966	1.36015	PYCARD//MT3//OSMR//GBP2//HLA-DOB//MT2A//OAS1//OAS2//IRF9//HPX//IFIT2//RNASEL//IFITM1//CCL2//FLNB//IL1B//NUP155
GO:0043406	positive regulation of MAP kinase activity	Biological process	10	170	457	14451	1.86008	0.0438439	0.500966	1.35809	LPAR1//IL1B//PAK3//PRKAA1//TRAF6//EPGN//SPAG9//BIRC7//TGFB1//AJUBA
GO:0007264	small GTPase mediated signal transduction	Biological process	27	603	457	14451	1.41589	0.0439359	0.500966	1.35718	CDK2//DHCR24//GRB2//RASGRP2//RHOU//APOE//CDH2//PLEKHG1//LPAR1//RASGRP4//RASA4//A2M//CHN1//FGD1//ARHGAP10//TRIM23//RAB8A//RAB6A//RALGPS1//ARL4C//RAB35//RHOBTB3//RAB8B//RAB25
GO:0032940	secretion by cell	Biological process	29	657	457	14451	1.39577	0.0440593	0.500966	1.35596	SNCA//FCER1G//A2M//CLU//FN1//KNG1//PLG//SRGN//TGFB1//VWF//EXOC7//SYTL2//RAB8A//SNAP25//CHRM3//IL1B//KCNS3//PRKACG//PDIA4//BDNF//MAOB//CGA//MILR1//KCNQ1//ADM//KCNMB4//TNFSF13B//PYCARD//RAB8B
GO:0008285	negative regulation of cell proliferation	Biological process	23	497	457	14451	1.46337	0.0442236	0.500966	1.35435	APOE//ENG//BDNF//TGFB1//PTPRK//IGFBP3//GAS1//SERPINF1//ADM//BMP5//CYP27B1//DHCR24//FRZB//IGFBP7//IL1B//ING1//ITGB1//PLG//PRKRIR//TAF6//TFAP2A//IFITM1//TESC
GO:0045859	regulation of protein kinase activity	Biological process	26	577	457	14451	1.42488	0.0445165	0.500966	1.35148	CDK5R1//RGCC//LPAR1//IL1B//PAK3//PRKAA1//TRAF6//EPGN//DUSP6//ASNS//DCTN1//CCL2//SRPR//NRG1//SPAG9//BIRC7//MT3//PRKACG//TGFB1//AJUBA//APOE//CCND3//CCL21//SDC4//SNCA//CAMKK2
GO:0010941	regulation of cell death	Biological process	49	1213	457	14451	1.27737	0.0446715	0.500966	1.34997	XIAP//APOE//BCL2L1//BDNF//CLU//DAPK1//DHCR24//NRG1//IL1B//MUC1//CCL2//SNCA//TRAF6//BIRC7//MYO18A//CASP10//EIF5A//PLG//TGFB1//TNFSF10//BBC3//PYCARD//CASP8//FGD1//YWHAE//MT3//HBB//GAS1//SGK1//ARHGAP10//FCER1G//DUSP6//LPAR1//FRZB//IGFBP3//ITGB1//KNG1//ASNS//BMP5//PRKAA1//TFAP2A//PRAME//SET//CDK5R1//ADM//TNFSF13B//CCL21//TBX1//ING1
GO:0016043	cellular component organization	Biological process	139	3876	457	14451	1.134	0.0450434	0.500966	1.34637	GTPBP8//CNP//MAPT//LIPA//PDPN//DAB2//IGFBP3//IGFBP7//HTRA1//SGK1//RASGRP2//BCL2L1//CLU//BBC3//S100A4//TGFB1//TRIM28//SCYL2//HIST1H1C//HIST1H2BD//SET//FGD1//FLNB//PLEK2//RHOU//APOE//CCL2//CDC42BPB//VILL//NCKIPSD//ZRANB1//ARHGAP10//LRMP//BIRC7//FOXQ1//MBNL1//KCNQ5//CCT6B//BBS12//FCER1G//CASP8//NUP155//SNCA//NCK1//HPS4//ITGA5//PAPD7//CDK2//DCTN1//TUBB2A//MAPRE2//NSUN2//ASUN//HORMAD1//NRG1//PAK3//S10…
GO:0048666	neuron development	Biological process	32	740	457	14451	1.36741	0.0451109	0.500966	1.34572	CNP//PAK3//S100B//SNAP25//BDNF//GAS1//GRB2//ITGA5//ITGB1//L1CAM//NCK1//PLXNA2//CDK5R1//NFASC//AMIGO1//CHN1//LPAR1//APOE//OGDH//TFAP2A//MT3//ADM//GNGT1//MAPT//KLK8//CLU//CELSR2//FOXD2//HOXD10//CDH2//POU3F2//BMP5
GO:0032502	developmental process	Biological process	150	4212	457	14451	1.12612	0.0452304	0.500966	1.34457	LIPA//PDPN//DAB2//ENG//BMP5//FRZB//MATN3//PAPSS2//CEACAM1//CASP8//FN1//ITGA5//CCL2//TBX1//VEZF1//SRPX2//EPGN//BCL2L1//ADM//CCM2//BDNF//SDC4//TGFB1//DSC3//ITGB1//MBNL1//EPN2//EOMES//DLL1//FOXD2//PLXNA2//CELSR2//YWHAE//CDK5R1//DCN//SERPINF1//TFAP2A//HORMAD1//S100A4//TRIM28//ASNS//VWF//FZD9//NCOR1//BST2//CREM//CSRP2//EMP1//FGD1//INSL4//MSL3//HHAT//CATSPER2//AFF4//MCAM//NRG1//SCEL//CSRP2BP//POLR1B//F…
GO:0072376	protein activation cascade	Biological process	6	82	457	14451	2.31376	0.0452321	0.500966	1.34455	A2M//C3//CLU//CFI//KNG1//VWF
GO:0051480	cytosolic calcium ion homeostasis	Biological process	10	171	457	14451	1.84921	0.045317	0.500966	1.34374	ADM//BDKRB1//LPAR1//IL1B//KNG1//TACR1//CCL21//BBC3//TGFB1//SNCA
GO:0002438	acute inflammatory response to antigenic stimulus	Biological process	2	11	457	14451	5.74935	0.0454401	0.500966	1.34256	C3//FCER1G
GO:0006707	cholesterol catabolic process	Biological process	2	11	457	14451	5.74935	0.0454401	0.500966	1.34256	APOE//MT3
GO:0008354	germ cell migration	Biological process	2	11	457	14451	5.74935	0.0454401	0.500966	1.34256	ITGB1//TGFB1
GO:0010659	cardiac muscle cell apoptotic process	Biological process	2	11	457	14451	5.74935	0.0454401	0.500966	1.34256	NRG1//GNGT1
GO:0010842	retina layer formation	Biological process	2	11	457	14451	5.74935	0.0454401	0.500966	1.34256	CALB1//TFAP2A
GO:0014002	astrocyte development	Biological process	2	11	457	14451	5.74935	0.0454401	0.500966	1.34256	MT3//POU3F2
GO:0015893	drug transport	Biological process	2	11	457	14451	5.74935	0.0454401	0.500966	1.34256	SLC19A1//PDZK1
GO:0016127	sterol catabolic process	Biological process	2	11	457	14451	5.74935	0.0454401	0.500966	1.34256	APOE//MT3
GO:0021783	preganglionic parasympathetic nervous system development	Biological process	2	11	457	14451	5.74935	0.0454401	0.500966	1.34256	TFAP2A//TBX1
GO:0022011	myelination in peripheral nervous system	Biological process	2	11	457	14451	5.74935	0.0454401	0.500966	1.34256	POU3F2//ADAM22
GO:0032292	peripheral nervous system axon ensheathment	Biological process	2	11	457	14451	5.74935	0.0454401	0.500966	1.34256	POU3F2//ADAM22
GO:0033540	fatty acid beta-oxidation using acyl-CoA oxidase	Biological process	2	11	457	14451	5.74935	0.0454401	0.500966	1.34256	ACOX1//CROT
GO:0034505	tooth mineralization	Biological process	2	11	457	14451	5.74935	0.0454401	0.500966	1.34256	TBX1//TFAP2A
GO:0045540	regulation of cholesterol biosynthetic process	Biological process	2	11	457	14451	5.74935	0.0454401	0.500966	1.34256	APOE//PRKAA1
GO:0071731	response to nitric oxide	Biological process	2	11	457	14451	5.74935	0.0454401	0.500966	1.34256	CDK2//MT3
GO:0050865	regulation of cell activation	Biological process	17	343	457	14451	1.56724	0.0456603	0.50215	1.34046	FCER1G//TEC//APOE//PDPN//TNFSF13B//GRB2//HLA-DOB//CCL21//MILR1//IL1B//NCK1//TGFB1//SNCA//SPINK5//TACR1//CCL2//TRAF6
GO:0033619	membrane protein proteolysis	Biological process	4	43	457	14451	2.94153	0.0462	0.505589	1.33536	TRAF6//APOE//IL1B//PTPN3
GO:0042311	vasodilation	Biological process	4	43	457	14451	2.94153	0.0462	0.505589	1.33536	ADM//CPS1//APOE//KNG1
GO:0042692	muscle cell differentiation	Biological process	13	244	457	14451	1.68475	0.0468012	0.510913	1.32974	ADAM12//TBX1//ITGB1//MYPN//CSRP2//MBNL1//PLG//TGFB1//IGFBP3//CDH2//SPAG9//NRG1//ADM
GO:0033044	regulation of chromosome organization	Biological process	6	83	457	14451	2.28589	0.0475156	0.514967	1.32316	TGFB1//NCOR1//IL1B//SET//SNCA//MUC1
GO:0022008	neurogenesis	Biological process	43	1049	457	14451	1.29621	0.0476583	0.514967	1.32186	CELSR2//YWHAE//CDK5R1//FZD9//BDNF//TGFB1//CNP//PAK3//S100B//SNAP25//GAS1//GRB2//ITGA5//ITGB1//L1CAM//NCK1//PLXNA2//NFASC//AMIGO1//CHN1//LPAR1//MT3//POU3F2//APOE//HOXD10//OGDH//TFAP2A//EOMES//ADAM22//TUBB2A//ADM//GNGT1//CCL2//DLL1//SPAG9//MAPT//KLK8//CLU//FOXD2//SERPINF1//CDH2//BMP5//OMP
GO:0006700	C21-steroid hormone biosynthetic process	Biological process	3	26	457	14451	3.64863	0.0476785	0.514967	1.32168	ADM//STARD3//BMP5
GO:0060325	face morphogenesis	Biological process	3	26	457	14451	3.64863	0.0476785	0.514967	1.32168	TBX1//TFAP2A//TGFB1
GO:0006897	endocytosis	Biological process	17	345	457	14451	1.55816	0.0477506	0.514967	1.32102	ADM//SCYL2//APOE//LRP1B//DAB2//SNX5//FCER1G//PTX3//EPN2//GRB2//SNCA//CCL2//ITGB1//CCL21//TGFB1//C3//TOM1
GO:0048646	anatomical structure formation involved in morphogenesis	Biological process	32	744	457	14451	1.36006	0.0479099	0.515437	1.31957	CEACAM1//CASP8//FN1//ITGA5//CCL2//TBX1//VEZF1//SRPX2//EPGN//ENG//EOMES//PLXNA2//DLL1//ADM//ITGB1//TFAP2A//ADAM12//NTF4//CALB1//SERPINF1//SPINK5//NFASC//RAB8A//DNAI2//TMEM67//RAB3IP//DUSP6//MYPN//C3//IL1B//MCAM//GRB2
GO:0007588	excretion	Biological process	5	63	457	14451	2.50964	0.0486904	0.520065	1.31256	KNG1//TACR1//AQP3//DAB2//UGT1A7
GO:0018958	phenol-containing compound metabolic process	Biological process	5	63	457	14451	2.50964	0.0486904	0.520065	1.31256	CGA//DIO2//IYD//SNCA//MAOB
GO:0051238	sequestering of metal ion	Biological process	5	63	457	14451	2.50964	0.0486904	0.520065	1.31256	CCL21//BBC3
GO:0032268	regulation of cellular protein metabolic process	Biological process	47	1165	457	14451	1.27571	0.0495207	0.526014	1.30521	CDK5R1//RGCC//LPAR1//IL1B//PAK3//PRKAA1//TRAF6//EPGN//DUSP6//DIO2//BDKRB1//IGFBP3//TGFB1//CCND3//DAB2//ENG//MT3//TBX1//NCK1//ASNS//DCTN1//CCL2//SRPR//NRG1//SPAG9//BIRC7//BMP5//GRB7//NCOR1//CLU//APOE//SNCA//PRKACG//SET//YWHAE//HPX//AJUBA//CAMKK2//CCL21//SDC4//EIF5A//RPS6KB2//ITGA5//ITGB1//PTPN3//CDK2//MUC1
GO:0001836	release of cytochrome c from mitochondria	Biological process	4	44	457	14451	2.87468	0.0496017	0.526014	1.3045	TNFSF10//BBC3//BCL2L1//CLU
GO:0030593	neutrophil chemotaxis	Biological process	4	44	457	14451	2.87468	0.0496017	0.526014	1.3045	CCL21//FCER1G//IL1B//CCL2

## Sheet: CC
#Column "GO.ID" stands for the ID of gene ontology term
#Column "Term" stands for the name of gene ontology term
#Column "Ontology" stands for the ontology of GOID belongs to
#Column "Count" stands for the number of DE genes associated with the listed GOID
#Column "Pop.Hits" stands for the number of background population genes associated with the listed GOID
#Column "List.Total" stands for the total number of DE genes
#Column "Pop.Total" stands for the total number of background population genes
#Column "Fold.Enrichment" stands for the Fold Enrichment value of the GOID, it equals (Count/Pop.Hits)/(List.Total/Pop.Total)
#Column "Pvalue" stands for the significance testing value of the GOID
#Column "FDR" stands for the false discovery rate of the GOID, using Benjamini & Hochberg (1995) method
#Column "Enrichment.Score" stands for the Enrichment Score value of the GOID, it equals (-log10(Pvalue))
#Column "GENES" stands for the DE genes associated with the GOID
Table S4.Cellular Component of dysregulated mRNAs
GO.ID	Term	Ontology	Count	Pop.Hits	List.Total	Pop.Total	Fold.Enrichment	Pvalue	FDR	Enrichment.Score	GENES
GO:0005737	cytoplasm	Cellular component	315	8885	502	16959	1.1977	1.28919e-06	0.000719368	5.88968	TRIM23//DHCR24//GALNT3//GLG1//SRGN//RAB6A//RAP1GAP//B3GNT3//ST6GALNAC2//RNF24//MGAT4A//SCARA3//RHOU//MMGT1//MANEAL//EXOC7//PIGA//AJUBA//ITGB1//SPAG9//DCTN1//CDK5R1//STS//CTNS//HLA-DOB//LIPA//PON2//TSPAN8//ATP13A2//HPS4//ACOX1//BCL2L1//CASP8//CLU//CYP27B1//SARDH//MPST//OAS1//OAS2//OGDH//PPP2R2B//KLK6//RNASEL//SGK1//SNCA//YWHAE//ADAM12//SLC25A14//SLC25A27//SLC27A2//RAB35//ANXA10//GCAT//BBC3//AFF4//…
GO:0005576	extracellular region	Cellular component	98	2125	502	16959	1.55799	4.15907e-06	0.00116038	5.381	SCARA3//FN1//LUM//MATN3//TGFB1//VWF//DCN//ITGB1//LAMC2//A2M//ADM//APOE//BMP5//C3//CLU//CNP//HBEGF//ENG//FRZB//GIF//NRG1//HPX//CFI//IGFBP3//IGFBP7//IL1B//INSL4//KNG1//MSMB//NUCB2//PCSK2//SERPINF1//PLG//PON3//SRGN//HTRA1//QSOX1//S100A9//CCL2//CCL21//STC1//TNFSF10//CXCL14//CCL26//TNFSF13B//KLK8//FJX1//KLK13//CMTM1//PRSS33//SAA2//SNCA//RAB35//ACPP//AMY2B//BDNF//CEACAM1//CGA//CSF2RA//DEFB1//DNASE1//DS…
GO:0005615	extracellular space	Cellular component	47	835	502	16959	1.90155	1.81966e-05	0.00338457	4.74001	FN1//IGFBP3//APOE//SAA2//CLU//ENG//A2M//ADM//BMP5//C3//CNP//DCN//HBEGF//FRZB//GIF//NRG1//HPX//CFI//IGFBP7//IL1B//INSL4//KNG1//LAMC2//LUM//MSMB//NUCB2//PCSK2//SERPINF1//PLG//PON3//SRGN//HTRA1//QSOX1//S100A9//CCL2//CCL21//STC1//TGFB1//TNFSF10//CXCL14//CCL26//TNFSF13B//KLK8//FJX1//KLK13//CMTM1//PRSS33
GO:0031091	platelet alpha granule	Cellular component	9	60	502	16959	5.06743	6.2679e-05	0.00708008	4.20288	SNCA//A2M//CLU//FN1//KNG1//PLG//SRGN//TGFB1//VWF
GO:0031093	platelet alpha granule lumen	Cellular component	8	47	502	16959	5.75028	6.34416e-05	0.00708008	4.19763	A2M//CLU//FN1//KNG1//PLG//SRGN//TGFB1//VWF
GO:0034774	secretory granule lumen	Cellular component	8	50	502	16959	5.40526	0.000100213	0.00804164	3.99908	A2M//CLU//FN1//KNG1//PLG//SRGN//TGFB1//VWF
GO:0031252	cell leading edge	Cellular component	19	240	502	16959	2.67448	0.000100881	0.00804164	3.99619	FGD1//ITGA5//ITGB1//S100B//PDPN//SNX5//TESC//CDH2//PTPN13//SNAP25//AJUBA//RAB3IP//PTPRK//PLEK2//RASGRP2//DDX58//SHISA9//DCTN1//CDC42BPB
GO:0060205	cytoplasmic membrane-bounded vesicle lumen	Cellular component	8	53	502	16959	5.0993	0.000153077	0.0106771	3.81509	A2M//CLU//FN1//KNG1//PLG//SRGN//TGFB1//VWF
GO:0044421	extracellular region part	Cellular component	53	1074	502	16959	1.66712	0.000174842	0.0108402	3.75735	SCARA3//FN1//LUM//MATN3//TGFB1//VWF//DCN//ITGB1//LAMC2//A2M//ADM//APOE//BMP5//C3//CLU//CNP//HBEGF//ENG//FRZB//GIF//NRG1//HPX//CFI//IGFBP3//IGFBP7//IL1B//INSL4//KNG1//MSMB//NUCB2//PCSK2//SERPINF1//PLG//PON3//SRGN//HTRA1//QSOX1//S100A9//CCL2//CCL21//STC1//TNFSF10//CXCL14//CCL26//TNFSF13B//KLK8//FJX1//KLK13//CMTM1//PRSS33//SAA2//SNCA//RAB35
GO:0031983	vesicle lumen	Cellular component	8	55	502	16959	4.91387	0.000199684	0.0111424	3.69966	A2M//CLU//FN1//KNG1//PLG//SRGN//TGFB1//VWF
GO:0044459	plasma membrane part	Cellular component	87	2045	502	16959	1.43722	0.000285382	0.0144766	3.54457	GNGT1//SNX5//PROCR//HLA-DOB//GAS1//BDKRB1//CEACAM1//BST2//CD151//CHRM3//CSF2RA//HBEGF//LPAR1//STOM//EVI2B//FCER1G//LRMP//MUC1//OLR1//PCDH7//FXYD3//PLXNA2//PTPRK//SDC4//SLC19A1//TACR1//TNFSF10//STBD1//SLC25A14//CD163//CLCA2//B3GNT3//PDPN//KCNMB4//DLL1//KLRF1//SLC6A20//GPRC5C//EPGN//MILR1//ITGA5//ITGB1//ATP1B1//OSMR//GJB5//GJB7//CLDN7//DDX58//GRB7//FBLIM1//RHOU//PRUNE//TNS4//AJUBA//KCNQ1//KCNS3//SN…
GO:0031253	cell projection membrane	Cellular component	14	176	502	16959	2.68727	0.000767487	0.0356882	3.11493	CATSPER2//PDPN//PLEK2//RAB25//PDZK1//FZD9//ITGA5//ITGB1//RASGRP2//DDX58//TESC//SHISA9//TMEM67//RAB35
GO:0030141	secretory granule	Cellular component	17	243	502	16959	2.36341	0.000951268	0.0390788	3.0217	ITGB1//SPAG9//VWF//SNCA//A2M//CLU//FN1//KNG1//PLG//SRGN//TGFB1//KCNQ1//HPS4//SPINK5//IL1B//PCSK2//KLK13
GO:0048471	perinuclear region of cytoplasm	Cellular component	26	451	502	16959	1.94757	0.000980472	0.0390788	3.00856	CLU//CNP//GALNT3//LAMC2//RAB8A//MT1B//MT2A//MT3//OAS2//S100A4//S100B//SET//SNAP25//SNCA//TRAF6//ZNF35//FZD9//CDK5R1//SPAG9//NCOR1//SPINK5//PLA2G16//RAB8B//SCYL2//S100A14//ARHGAP10
GO:0031256	leading edge membrane	Cellular component	9	88	502	16959	3.45507	0.00116726	0.0434219	2.93283	PDPN//PLEK2//ITGA5//ITGB1//RASGRP2//DDX58//TESC//SHISA9//PTPRK
GO:0042470	melanosome	Cellular component	9	94	502	16959	3.23453	0.00185994	0.06105	2.7305	CNP//STOM//ITGB1//SERPINF1//YWHAE//PDIA4//RAB35//SYTL2//HPS4
GO:0048770	pigment granule	Cellular component	9	94	502	16959	3.23453	0.00185994	0.06105	2.7305	CNP//STOM//ITGB1//SERPINF1//YWHAE//PDIA4//RAB35//SYTL2//HPS4
GO:0042995	cell projection	Cellular component	50	1115	502	16959	1.51493	0.00218489	0.0647333	2.66057	DNAI2//FGD1//ITGA5//ITGB1//S100B//PDPN//SNX5//TESC//GIF//TGFB1//CATSPER2//BBS12//RAB8A//TMEM67//RAB3IP//CDK5R1//BDKRB1//CASP8//PTPN13//S100A4//SNAP25//CDH2//AJUBA//ARL4C//CALB1//MAPT//OMP//SNCA//AMIGO1//LRFN3//ALOX5//APOE//CHRM3//TACR1//CLU//RAB25//RAB35//PLEK2//PDZK1//FZD9//RASGRP2//DDX58//SHISA9//YWHAE//NFASC//L1CAM//LPAR1//GRB7//PTPN12//RHOU
GO:0071944	cell periphery	Cellular component	158	4375	502	16959	1.22004	0.00220418	0.0647333	2.65675	ACPP//ALPI//APOE//AQP3//STS//ATP1B1//BDKRB1//CEACAM1//C3//CASP10//CD151//CDH2//CHRM3//CNP//CSF2RA//DIO2//DSC3//DTNA//LPAR1//CELSR2//EMP1//FCER1G//FCGR3A//FGD1//FLNB//GAS1//GBP2//GNGT1//GRB2//NRG1//HLA-DOB//ITGA5//ITGB1//KCNQ1//KCNS3//KNG1//L1CAM//MAP4//MAPT//MCAM//RAB8A//NCK1//NUCB2//OLR1//PCDH7//PLG//PLXNA2//PON2//PTPN12//PTPN13//S100A9//SGK1//SLC2A3//SLC19A1//SNAP25//SNCA//TACR1//TEC//TRAF6//PS…
GO:0031982	vesicle	Cellular component	42	917	502	16959	1.54731	0.00335734	0.0891391	2.474	ITGB1//SPAG9//VPS41//COPG2//PCSK2//IL1B//KLK13//LPAR1//MT3//GRB2//NCK1//BDNF//RAB25//EPN2//SCYL2//SNX5//GPRC5C//TMEM67//DAB2//VWF//SNCA//A2M//CLU//FN1//KNG1//PLG//SRGN//TGFB1//RAB6A//DLL1//RAB8B//BMP5//CNP//STOM//SERPINF1//YWHAE//PDIA4//RAB35//SYTL2//HPS4//KCNQ1//SPINK5
GO:0044424	intracellular part	Cellular component	382	11990	502	16959	1.07632	0.00357015	0.0891391	2.44731	NCOR1//TRIM23//DHCR24//GALNT3//GLG1//SRGN//RAB6A//RAP1GAP//B3GNT3//ST6GALNAC2//RNF24//MGAT4A//SCARA3//RHOU//MMGT1//MANEAL//EXOC7//SMURF2//PPP2R2B//ZBED1//CDK2//GNGT1//CCND3//PIGA//DCTN1//EID3//HIST1H1C//HIST1H2BD//MUC1//AJUBA//SPRR2B//SPRR2F//SCEL//ITGB1//SPAG9//DNAI2//KRT23//NCKIPSD//KRTAP19-8//FBLIM1//PTPN12//HNRNPL//RRP9//CDK5R1//STS//CTNS//HLA-DOB//LIPA//PON2//TSPAN8//ATP13A2//HPS4//ACOX1//BC…
GO:0031988	membrane-bounded vesicle	Cellular component	39	839	502	16959	1.57036	0.00362695	0.0891391	2.44046	ITGB1//SPAG9//VPS41//COPG2//PCSK2//IL1B//KLK13//LPAR1//MT3//GRB2//NCK1//BDNF//RAB25//EPN2//SCYL2//SNX5//GPRC5C//TMEM67//DAB2//VWF//SNCA//A2M//CLU//FN1//KNG1//PLG//SRGN//TGFB1//CNP//STOM//SERPINF1//YWHAE//PDIA4//RAB35//SYTL2//HPS4//KCNQ1//SPINK5//BMP5
GO:0005886	plasma membrane	Cellular component	154	4301	502	16959	1.20962	0.00367419	0.0891391	2.43484	GNGT1//SNX5//PROCR//HLA-DOB//GAS1//BDKRB1//CEACAM1//BST2//CD151//CHRM3//CSF2RA//HBEGF//LPAR1//STOM//EVI2B//FCER1G//LRMP//MUC1//OLR1//PCDH7//FXYD3//PLXNA2//PTPRK//SDC4//SLC19A1//TACR1//TNFSF10//STBD1//SLC25A14//CD163//CLCA2//B3GNT3//PDPN//KCNMB4//DLL1//KLRF1//SLC6A20//GPRC5C//EPGN//MILR1//ITGA5//ITGB1//ATP1B1//OSMR//GJB5//GJB7//CLDN7//DDX58//GRB7//FBLIM1//RHOU//PRUNE//TNS4//AJUBA//KCNQ1//KCNS3//SN…
GO:0005833	hemoglobin complex	Cellular component	3	12	502	16959	8.44572	0.00464615	0.108023	2.33291	HBB//HBD//HBG1
GO:0032587	ruffle membrane	Cellular component	6	54	502	16959	3.75365	0.00506369	0.113022	2.29553	ITGA5//ITGB1//RASGRP2//PDPN//DDX58//TESC
GO:0030027	lamellipodium	Cellular component	9	113	502	16959	2.69067	0.00639204	0.137183	2.19436	PDPN//PLEK2//CDH2//FGD1//PTPN13//SNAP25//TESC//AJUBA//RAB3IP
GO:0044444	cytoplasmic part	Cellular component	220	6520	502	16959	1.13991	0.00707454	0.146207	2.1503	TRIM23//DHCR24//GALNT3//GLG1//SRGN//RAB6A//RAP1GAP//B3GNT3//ST6GALNAC2//RNF24//MGAT4A//SCARA3//RHOU//MMGT1//MANEAL//EXOC7//PIGA//AJUBA//ITGB1//SPAG9//DCTN1//CDK5R1//STS//CTNS//HLA-DOB//LIPA//PON2//TSPAN8//ATP13A2//HPS4//ACOX1//BCL2L1//CASP8//CLU//CYP27B1//SARDH//MPST//OAS1//OAS2//OGDH//PPP2R2B//KLK6//RNASEL//SGK1//SNCA//YWHAE//ADAM12//SLC25A14//SLC25A27//SLC27A2//RAB35//ANXA10//GCAT//BBC3//AFF4//…
GO:0001726	ruffle	Cellular component	9	116	502	16959	2.62108	0.00755655	0.146613	2.12168	ITGA5//ITGB1//RASGRP2//PDPN//DDX58//TESC//FGD1//S100B//SNX5
GO:0005622	intracellular	Cellular component	389	12332	502	16959	1.06565	0.00766485	0.146613	2.1155	NCOR1//TRIM23//DHCR24//GALNT3//GLG1//SRGN//RAB6A//RAP1GAP//B3GNT3//ST6GALNAC2//RNF24//MGAT4A//SCARA3//RHOU//MMGT1//MANEAL//EXOC7//SMURF2//PPP2R2B//ZBED1//CDK2//GNGT1//CCND3//PIGA//DCTN1//EID3//HIST1H1C//HIST1H2BD//MUC1//AJUBA//SPRR2B//SPRR2F//SCEL//ITGB1//SPAG9//DNAI2//KRT23//NCKIPSD//KRTAP19-8//FBLIM1//PTPN12//HNRNPL//RRP9//CDK5R1//STS//CTNS//HLA-DOB//LIPA//PON2//TSPAN8//ATP13A2//HPS4//ACOX1//BC…
GO:0031410	cytoplasmic vesicle	Cellular component	39	880	502	16959	1.4972	0.00788243	0.146613	2.10334	ITGB1//SPAG9//VPS41//COPG2//PCSK2//IL1B//KLK13//LPAR1//MT3//BDNF//RAB25//EPN2//SCYL2//SNX5//GPRC5C//TMEM67//DAB2//VWF//SNCA//A2M//CLU//FN1//KNG1//PLG//SRGN//TGFB1//CNP//STOM//SERPINF1//YWHAE//PDIA4//RAB35//SYTL2//HPS4//KCNQ1//SPINK5//RAB6A//DLL1//RAB8B
GO:0005925	focal adhesion	Cellular component	9	121	502	16959	2.51278	0.00984873	0.177277	2.00662	GRB7//ITGA5//ITGB1//SDC4//FBLIM1//RHOU//PRUNE//TNS4//AJUBA
GO:0044464	cell part	Cellular component	446	14464	502	16959	1.0417	0.0112197	0.19154	1.95002	ACPP//ALPI//APOE//AQP3//STS//ATP1B1//BDKRB1//CEACAM1//C3//CASP10//CD151//CDH2//CHRM3//CNP//CSF2RA//DIO2//DSC3//DTNA//LPAR1//CELSR2//EMP1//FCER1G//FCGR3A//FGD1//FLNB//GAS1//GBP2//GNGT1//GRB2//NRG1//HLA-DOB//ITGA5//ITGB1//KCNQ1//KCNS3//KNG1//L1CAM//MAP4//MAPT//MCAM//RAB8A//NCK1//NUCB2//OLR1//PCDH7//PLG//PLXNA2//PON2//PTPN12//PTPN13//S100A9//SGK1//SLC2A3//SLC19A1//SNAP25//SNCA//TACR1//TEC//TRAF6//PS…
GO:0005623	cell	Cellular component	446	14465	502	16959	1.04163	0.0113277	0.19154	1.94586	ACPP//ALPI//APOE//AQP3//STS//ATP1B1//BDKRB1//CEACAM1//C3//CASP10//CD151//CDH2//CHRM3//CNP//CSF2RA//DIO2//DSC3//DTNA//LPAR1//CELSR2//EMP1//FCER1G//FCGR3A//FGD1//FLNB//GAS1//GBP2//GNGT1//GRB2//NRG1//HLA-DOB//ITGA5//ITGB1//KCNQ1//KCNS3//KNG1//L1CAM//MAP4//MAPT//MCAM//RAB8A//NCK1//NUCB2//OLR1//PCDH7//PLG//PLXNA2//PON2//PTPN12//PTPN13//S100A9//SGK1//SLC2A3//SLC19A1//SNAP25//SNCA//TACR1//TEC//TRAF6//PS…
GO:0016023	cytoplasmic membrane-bounded vesicle	Cellular component	36	819	502	16959	1.48496	0.0117837	0.193391	1.92872	ITGB1//SPAG9//VPS41//COPG2//PCSK2//IL1B//KLK13//LPAR1//MT3//EPN2//SCYL2//SNX5//GPRC5C//TMEM67//DAB2//VWF//SNCA//A2M//CLU//FN1//KNG1//PLG//SRGN//TGFB1//CNP//STOM//SERPINF1//YWHAE//PDIA4//RAB35//SYTL2//HPS4//KCNQ1//SPINK5//BDNF//RAB25
GO:0005924	cell-substrate adherens junction	Cellular component	9	126	502	16959	2.41306	0.0126297	0.199459	1.89861	GRB7//ITGA5//ITGB1//SDC4//FBLIM1//RHOU//PRUNE//TNS4//AJUBA
GO:0000307	cyclin-dependent protein kinase holoenzyme complex	Cellular component	3	17	502	16959	5.96168	0.0128683	0.199459	1.89048	CDK5R1//CCND3//CDK2
GO:0044463	cell projection part	Cellular component	27	586	502	16959	1.55655	0.0157804	0.237985	1.80188	DNAI2//RAB8A//TMEM67//RAB3IP//CDK5R1//CATSPER2//CLU//MAPT//SNAP25//SNCA//RAB35//PDPN//PLEK2//RAB25//PDZK1//FZD9//ITGA5//ITGB1//RASGRP2//DDX58//TESC//SHISA9//YWHAE//NFASC//L1CAM//LPAR1//CHRM3
GO:0030055	cell-substrate junction	Cellular component	9	132	502	16959	2.30338	0.0166926	0.245117	1.77748	GRB7//ITGA5//ITGB1//SDC4//FBLIM1//RHOU//PRUNE//TNS4//AJUBA
GO:0005788	endoplasmic reticulum lumen	Cellular component	8	112	502	16959	2.41306	0.0181691	0.259958	1.74067	ENTPD5//CES1//NTF4//RCN2//PDIA4//OLFM1//SLC27A2//SIL1
GO:0008180	signalosome	Cellular component	4	35	502	16959	3.8609	0.0192278	0.262226	1.71607	GRB2//HSPA6//NCKIPSD//COPS7B
GO:0070161	anchoring junction	Cellular component	12	205	502	16959	1.97753	0.0192675	0.262226	1.71517	PTPRK//CDH2//GRB7//ITGA5//ITGB1//SDC4//FBLIM1//RHOU//PRUNE//TNS4//AJUBA//DSC3
GO:0005912	adherens junction	Cellular component	11	188	502	16959	1.97666	0.0244751	0.325169	1.61128	CDH2//GRB7//ITGA5//ITGB1//SDC4//FBLIM1//RHOU//PRUNE//TNS4//AJUBA//PTPRK
GO:0019897	extrinsic to plasma membrane	Cellular component	6	78	502	16959	2.59868	0.0279555	0.362772	1.55353	GNGT1//CDH2//APOE//PLG//SNX5//SYTL2
GO:0031226	intrinsic to plasma membrane	Cellular component	49	1258	502	16959	1.31587	0.0292978	0.371549	1.53317	GAS1//BDKRB1//CEACAM1//BST2//CD151//CHRM3//CSF2RA//HBEGF//LPAR1//STOM//EVI2B//FCER1G//LRMP//MUC1//OLR1//PCDH7//FXYD3//PLXNA2//PTPRK//SDC4//SLC19A1//TACR1//TNFSF10//STBD1//SLC25A14//CD163//CLCA2//B3GNT3//PROCR//PDPN//KCNMB4//DLL1//KLRF1//SLC6A20//GPRC5C//EPGN//MILR1//ITGA5//ITGB1//ATP1B1//OSMR//KCNQ1//KCNS3//SNAP25//KCNQ5//SHISA9//RASA4//TRAF6//ENG
GO:0001533	cornified envelope	Cellular component	3	24	502	16959	4.22286	0.0328962	0.407834	1.48285	SPRR2B//SPRR2F//SCEL
GO:0072546	ER membrane protein complex	Cellular component	2	10	502	16959	6.75657	0.0336207	0.407834	1.47339	EMC1//MMGT1
GO:0005887	integral to plasma membrane	Cellular component	47	1214	502	16959	1.3079	0.0354143	0.416605	1.45082	ITGA5//ITGB1//ATP1B1//OSMR//KCNQ1//KCNS3//SNAP25//KCNMB4//KCNQ5//SHISA9//TRAF6//ENG//BDKRB1//CEACAM1//BST2//CD151//CHRM3//CSF2RA//HBEGF//LPAR1//STOM//EVI2B//FCER1G//LRMP//MUC1//OLR1//PCDH7//FXYD3//PLXNA2//PTPRK//SDC4//SLC19A1//TACR1//TNFSF10//STBD1//SLC25A14//CD163//CLCA2//B3GNT3//PROCR//PDPN//DLL1//KLRF1//SLC6A20//GPRC5C//EPGN//MILR1
GO:0016323	basolateral plasma membrane	Cellular component	14	276	502	16959	1.71362	0.0358726	0.416605	1.44524	GRB7//ITGA5//ITGB1//SDC4//FBLIM1//RHOU//PRUNE//TNS4//AJUBA//CLCA2//AQP3//ATP1B1//CHRM3//KCNQ1
GO:0034364	high-density lipoprotein particle	Cellular component	3	25	502	16959	4.05394	0.0365836	0.416605	1.43671	CLU//APOE//SAA2
GO:0030424	axon	Cellular component	13	252	502	16959	1.74277	0.0376189	0.419827	1.42459	YWHAE//NFASC//L1CAM//CHRM3//SNAP25//CALB1//MAPT//OMP//SNCA//TGFB1//CDK5R1//AMIGO1//LRFN3
GO:0002102	podosome	Cellular component	2	11	502	16959	6.14234	0.0403004	0.432454	1.39469	PTPN12//RHOU
GO:0031527	filopodium membrane	Cellular component	2	11	502	16959	6.14234	0.0403004	0.432454	1.39469	FZD9//PDPN
GO:0005829	cytosol	Cellular component	81	2272	502	16959	1.20441	0.041545	0.437399	1.38148	HBB//HBD//HBG1//GUCY1A3//PYCARD//A2M//ALOX5//XIAP//ASNS//BCAT1//BCL2L1//CALB1//CARS//CASP8//CASP10//CD151//CDK2//CHN1//CLU//DCTN1//DHCR24//DUSP6//EIF5A//FGD1//FLNB//GBP2//GRB2//GRB7//GSTA4//HPGD//IFIT2//IL1B//MAPT//MT2A//NCK1//CNOT4//NUCB2//OAS1//OAS2//OMP//PLCB4//PMM2//PRKAA1//PRKACG//HTRA1//PTPN12//RAB6A//RAP1GAP//RNASEL//SET//SNCA//TEC//TNNT1//TRAF6//YWHAE//CDK5R1//SPAG9//PAPSS2//TOM1//RASA4//…
GO:0016020	membrane	Cellular component	249	7758	502	16959	1.08429	0.0433443	0.447891	1.36307	ACPP//ALPI//APOE//AQP3//STS//ATP1B1//BDKRB1//CEACAM1//C3//CASP10//CD151//CDH2//CHRM3//CNP//CSF2RA//DIO2//DSC3//DTNA//LPAR1//CELSR2//EMP1//FCER1G//FCGR3A//FGD1//FLNB//GAS1//GBP2//GNGT1//GRB2//NRG1//HLA-DOB//ITGA5//ITGB1//KCNQ1//KCNS3//KNG1//L1CAM//MAP4//MAPT//MCAM//RAB8A//NCK1//NUCB2//OLR1//PCDH7//PLG//PLXNA2//PON2//PTPN12//PTPN13//S100A9//SGK1//SLC2A3//SLC19A1//SNAP25//SNCA//TACR1//TEC//TRAF6//PS…

## Sheet: MF
#Column "GO.ID" stands for the ID of gene ontology term
#Column "Term" stands for the name of gene ontology term
#Column "Ontology" stands for the ontology of GOID belongs to
#Column "Count" stands for the number of DE genes associated with the listed GOID
#Column "Pop.Hits" stands for the number of background population genes associated with the listed GOID
#Column "List.Total" stands for the total number of DE genes
#Column "Pop.Total" stands for the total number of background population genes
#Column "Fold.Enrichment" stands for the Fold Enrichment value of the GOID, it equals (Count/Pop.Hits)/(List.Total/Pop.Total)
#Column "Pvalue" stands for the significance testing value of the GOID
#Column "FDR" stands for the false discovery rate of the GOID, using Benjamini & Hochberg (1995) method
#Column "Enrichment.Score" stands for the Enrichment Score value of the GOID, it equals (-log10(Pvalue))
#Column "GENES" stands for the DE genes associated with the GOID
Table S5.Molecular Function of dysregulated mRNAs
GO.ID	Term	Ontology	Count	Pop.Hits	List.Total	Pop.Total	Fold.Enrichment	Pvalue	FDR	Enrichment.Score	GENES
GO:0030414	peptidase inhibitor activity	Molecular function	15	170	459	15129	2.9083	0.000212362	0.0977245	3.67292	C3//A2M//SERPINF1//SERPINB4//SPINK5//SPINK7//SPINK13//HMSD//SPINK6//KNG1//BIRC7//XIAP//MT3//SNCA//PI16
GO:0005515	protein binding	Molecular function	250	7003	459	15129	1.17667	0.000219883	0.0977245	3.65781	CCT6B//DNAJC12//SIL1//TMEM67//NCOR1//APOE//GRB2//PTPN3//ITGB1//VWF//LPAR1//SDC4//TYSND1//MUC1//SET//SNCA//CFL2//DNASE1//FLNB//VILL//KLHL5//KLHL4//MYPN//TNS4//AJUBA//ACOX1//ADM//C3//GLG1//NRG1//INSL4//KNG1//NCK1//CCL2//TNFSF10//TNFSF13B//SLC27A2//SRPX2//RAB8B//CROT//SCYL2//NUDT7//A2M//OSMR//CHN1//GRB7//UGT1A7//RSPO3//DLL1//ENG//TGFB1//PDZK1//BMP5//IL1B//CMTM1//HBEGF//EPGN//ITGA5//CASP8//SYTL2//L1C…
GO:0061134	peptidase regulator activity	Molecular function	16	202	459	15129	2.61076	0.000450168	0.0977245	3.34663	C3//A2M//SERPINF1//SERPINB4//SPINK5//SPINK7//SPINK13//HMSD//SPINK6//KNG1//BIRC7//PYCARD//PI16//XIAP//MT3//SNCA
GO:0004866	endopeptidase inhibitor activity	Molecular function	14	163	459	15129	2.83099	0.000450277	0.0977245	3.34652	A2M//SERPINF1//SERPINB4//SPINK5//SPINK7//SPINK13//HMSD//SPINK6//KNG1//BIRC7//XIAP//MT3//SNCA//C3
GO:0061135	endopeptidase regulator activity	Molecular function	14	167	459	15129	2.76318	0.000574639	0.0977245	3.2406	C3//A2M//SERPINF1//SERPINB4//SPINK5//SPINK7//SPINK13//HMSD//SPINK6//KNG1//BIRC7//XIAP//MT3//SNCA
GO:0004857	enzyme inhibitor activity	Molecular function	21	314	459	15129	2.20438	0.00062113	0.0977245	3.20682	TESC//PKIB//SET//PPME1//PPP1R14D//C3//A2M//SERPINF1//SERPINB4//SPINK5//SPINK7//SPINK13//HMSD//SPINK6//KNG1//BIRC7//PI16//XIAP//MT3//SNCA//UGT1A7
GO:0019865	immunoglobulin binding	Molecular function	4	19	459	15129	6.93911	0.00225581	0.244198	2.6467	FCER1G//FCGR3A//FCGR2C//VWF
GO:0003824	catalytic activity	Molecular function	190	5301	459	15129	1.18139	0.00240144	0.244198	2.61953	ALG12//TRIM23//GBP2//GNGT1//RAB6A//RAP1GAP//SRPR//TUBB2A//EFTUD2//ARL4C//RAB35//RAB8B//GNL3L//RHOU//IP6K1//CASP8//CASP10//PYCARD//OAS1//OAS2//LARS2//ATRX//PPIG//PPIL6//PDIA4//DCTN1//MYO18A//DNAI2//CFI//PCSK2//PLG//KLK6//HTRA1//PCSK7//KLK8//KLK13//TYSND1//PRSS33//PTDSS2//TRDMT1//PAPD7//POLR2D//CTDP1//RPAP1//POLR1B//NUDT7//ACPP//ACOX1//DDX3X//PAPSS2//ALPI//SARDH//MCM8//ALOX5//PON3//PON2//ASNS//BCAT…
GO:0019904	protein domain specific binding	Molecular function	28	522	459	15129	1.76801	0.00260749	0.244198	2.58378	MAPT//PAK3//PTPN12//ADAM12//LANCL1//NCKIPSD//ARHGAP10//MYPN//LPAR1//FRZB//L1CAM//PDZK1//FZD9//CSRP2BP//RAB8B//PYCARD//NLK//BCL2L1//ATRX//TRIM28//GRB2//IL1B//ITGB1//NCK1//PLG//RAB6A//SNAP25//YWHAE
GO:0019864	IgG binding	Molecular function	3	10	459	15129	9.88824	0.00283938	0.244198	2.54678	FCER1G//FCGR3A//FCGR2C
GO:0005102	receptor binding	Molecular function	52	1159	459	15129	1.47883	0.00284553	0.244198	2.54584	NRG1//CHN1//GRB2//RSPO3//DLL1//ENG//TGFB1//PDZK1//BMP5//IL1B//TNFSF10//TNFSF13B//CMTM1//HBEGF//EPGN//INSL4//ITGA5//CASP8//ITGB1//L1CAM//VWF//ADAM22//ADM//CGA//STC1//CCL2//CCL21//CXCL14//CCL26//BDNF//NTF4//NCOA3//MED14//NCOR1//FOXQ1//S100A14//PRAME//APOE//LANCL1//S100A4//S100B//ACOX1//C3//GLG1//KNG1//NCK1//SLC27A2//SRPX2//RAB8B//CROT//SCYL2//NUDT7
GO:0047485	protein N-terminus binding	Molecular function	8	82	459	15129	3.21569	0.00337989	0.253868	2.4711	ACOX1//DCN//EIF5A//SNAP25//TGFB1//TRAF6//VWF//NCOA3
GO:0005518	collagen binding	Molecular function	6	49	459	15129	4.03601	0.00349607	0.253868	2.45642	DCN//FN1//ITGB1//LUM//SRGN//VWF
GO:0045295	gamma-catenin binding	Molecular function	3	12	459	15129	8.2402	0.00497541	0.320999	2.30317	CDH2//DSC3//PTPRK
GO:0030234	enzyme regulator activity	Molecular function	43	945	459	15129	1.4998	0.00510063	0.320999	2.29238	UGT1A7//TESC//PKIB//SET//PPME1//PPP1R14D//C3//A2M//SERPINF1//SERPINB4//SPINK5//SPINK7//SPINK13//HMSD//SPINK6//KNG1//BIRC7//CDC42BPB//FGD1//RALGPS1//RASGRP2//RAB3IP//RASGRP4//PLEKHG1//DOCK11//CHN1//RAP1GAP//RASA4//GRTP1//ARHGAP10//NRG1//TRIM23//IGFBP3//PPP2R2B//PYCARD//CDK5R1//PI16//MT3//NCOR1//XIAP//SNCA//FOXQ1//APOE
GO:0005344	oxygen transporter activity	Molecular function	3	13	459	15129	7.60633	0.00632379	0.373104	2.19902	HBB//HBD//HBG1
GO:0042802	identical protein binding	Molecular function	37	806	459	15129	1.51309	0.0079623	0.421771	2.09896	APOE//ASNS//BST2//CARS//ENG//GSTA4//HPGD//MAOB//PON3//RAP1GAP//S100B//TBX1//TFAP2A//TGFB1//USF1//VWF//FZD9//QPRT//PYCARD//UGT1A7//TESC//HPS4//TRIM23//BCL2L1//CASP8//CLDN7//FLNB//GRB7//L1CAM//PON2//POU3F2//S100A4//SNCA//DDX58//SMURF2//TYSND1//EID3
GO:0004867	serine-type endopeptidase inhibitor activity	Molecular function	8	95	459	15129	2.77564	0.00820984	0.421771	2.08567	A2M//SERPINF1//SERPINB4//SPINK5//SPINK7//SPINK13//HMSD//SPINK6
GO:0043028	cysteine-type endopeptidase regulator activity involved in apoptotic process	Molecular function	5	42	459	15129	3.9239	0.00848904	0.421771	2.07114	PYCARD//XIAP//MT3//SNCA//FOXQ1
GO:0016788	hydrolase activity, acting on ester bonds	Molecular function	34	736	459	15129	1.52264	0.00982561	0.463769	2.00764	LARS2//NUDT7//ACPP//ALPI//PON3//PON2//CES1//PPME1//CNP//PDE7B//USP25//ZRANB1//CHRM3//PLCB4//PLCL2//RNASEL//DNASE1//PLA2G16//PLCXD2//PPM1H//DUSP6//PTPN3//PTPN13//PTPRK//PTPN12//LIPA//STS//SBF1//PPAPDC1B//EXD2//CTDP1//GDPD1//ENDOV//ELAC1
GO:0008092	cytoskeletal protein binding	Molecular function	29	607	459	15129	1.57473	0.0107708	0.484172	1.96775	CFL2//DNASE1//FLNB//ITGB1//VILL//KLHL5//KLHL4//MYPN//TNS4//AJUBA//TNNT1//MAPT//MAPRE2//VPS41//NCK1//ARHGAP10//MAP4//SNAP25//SNCA//SPAG9//FBLIM1//TMEM67//ANKRD2//ARL4C//APOE//S100B//PTPN3//SDC4//NCKIPSD
GO:0005126	cytokine receptor binding	Molecular function	13	209	459	15129	2.05019	0.0114922	0.493118	1.9396	ENG//TGFB1//IL1B//CASP8//TNFSF10//TNFSF13B//GRB2//CCL2//CCL21//CXCL14//CCL26//S100A14//ITGA5
GO:0042578	phosphoric ester hydrolase activity	Molecular function	19	356	459	15129	1.75914	0.0125996	0.500975	1.89964	ACPP//ALPI//PON3//CNP//PDE7B//CHRM3//PLCB4//PLCL2//PLCXD2//PPM1H//DUSP6//PTPN3//PTPN13//PTPRK//PTPN12//SBF1//PPAPDC1B//CTDP1//GDPD1
GO:0004693	cyclin-dependent protein kinase activity	Molecular function	4	31	459	15129	4.253	0.0137564	0.500975	1.86149	CCND3//CDK2//CDK16//CDK5R1
GO:0001871	pattern binding	Molecular function	12	191	459	15129	2.07083	0.013798	0.500975	1.86018	PTX3//DCN//ENG//APOE//HBEGF//FN1//KNG1//LAMC2//CCL2//RSPO3//PPP1R3F//STBD1
GO:0030247	polysaccharide binding	Molecular function	12	191	459	15129	2.07083	0.013798	0.500975	1.86018	PTX3//DCN//ENG//APOE//HBEGF//FN1//KNG1//LAMC2//CCL2//RSPO3//PPP1R3F//STBD1
GO:0004869	cysteine-type endopeptidase inhibitor activity	Molecular function	5	50	459	15129	3.29608	0.0173741	0.604915	1.7601	XIAP//MT3//SNCA//KNG1//BIRC7
GO:0008601	protein phosphatase type 2A regulator activity	Molecular function	3	19	459	15129	5.20433	0.0187284	0.604915	1.7275	PPP2R2B//SET//PPME1
GO:0070566	adenylyltransferase activity	Molecular function	3	19	459	15129	5.20433	0.0187284	0.604915	1.7275	OAS1//OAS2//PAPSS2
GO:0019208	phosphatase regulator activity	Molecular function	6	70	459	15129	2.82521	0.0193053	0.604915	1.71432	SET//PPME1//PPP1R14D//IGFBP3//PPP2R2B//TESC
GO:0004252	serine-type endopeptidase activity	Molecular function	10	155	459	15129	2.1265	0.0198648	0.604915	1.70192	CFI//PCSK2//PLG//KLK6//HTRA1//PCSK7//KLK8//KLK13//TYSND1//PRSS33
GO:0045309	protein phosphorylated amino acid binding	Molecular function	3	20	459	15129	4.94412	0.0215476	0.635655	1.6666	GRB2//PTPN3//YWHAE
GO:0004629	phospholipase C activity	Molecular function	4	36	459	15129	3.66231	0.0228859	0.644688	1.64043	CHRM3//PLCB4//PLCL2//PLCXD2
GO:0003924	GTPase activity	Molecular function	13	231	459	15129	1.85494	0.0242512	0.644688	1.61527	TRIM23//GBP2//GNGT1//RAB6A//RAP1GAP//SRPR//TUBB2A//EFTUD2//ARL4C//RAB35//RAB8B//GNL3L//RHOU
GO:0005154	epidermal growth factor receptor binding	Molecular function	3	21	459	15129	4.70868	0.0245855	0.644688	1.60932	HBEGF//GRB2//EPGN
GO:0043027	cysteine-type endopeptidase inhibitor activity involved in apoptotic process	Molecular function	3	21	459	15129	4.70868	0.0245855	0.644688	1.60932	XIAP//MT3//SNCA
GO:0008081	phosphoric diester hydrolase activity	Molecular function	7	95	459	15129	2.42869	0.0253833	0.647618	1.59545	CNP//PDE7B//CHRM3//PLCB4//PLCL2//PLCXD2//GDPD1
GO:0042379	chemokine receptor binding	Molecular function	5	56	459	15129	2.94293	0.0270588	0.662293	1.56769	CCL2//CCL21//CXCL14//CCL26//S100A14
GO:0019212	phosphatase inhibitor activity	Molecular function	4	38	459	15129	3.46956	0.0273617	0.662293	1.56286	SET//PPME1//PPP1R14D//TESC
GO:0017124	SH3 domain binding	Molecular function	8	119	459	15129	2.21585	0.0284682	0.671849	1.54564	MAPT//PAK3//PTPN12//ADAM12//LANCL1//NCKIPSD//ARHGAP10//MYPN
GO:0016779	nucleotidyltransferase activity	Molecular function	8	120	459	15129	2.19739	0.0297275	0.684458	1.52684	OAS1//OAS2//PAPD7//POLR2D//CTDP1//RPAP1//POLR1B//PAPSS2
GO:0003725	double-stranded RNA binding	Molecular function	4	40	459	15129	3.29608	0.0323243	0.69414	1.49047	MBNL1//OAS1//OAS2//DDX58
GO:0016893	endonuclease activity, active with either ribo- or deoxyribonucleic acids and producing 5'-phosphomonoesters	Molecular function	4	40	459	15129	3.29608	0.0323243	0.69414	1.49047	DNASE1//ENDOV//RNASEL//ELAC1
GO:0019899	enzyme binding	Molecular function	42	1034	459	15129	1.33883	0.0324716	0.69414	1.4885	ITGB1//VWF//TYSND1//SDC4//UGT1A7//RGPD8//SPAG9//RAP1GAP//CDC42BPB//DOCK11//RHOBTB3//SYTL2//AKAP8L//BCL2L1//CCND3//CDH2//GRB2//GRB7//PTPRK//TRAF6//USF1//CDK5R1//PPME1//PPP6R3//PPP1R3F//FGD1//FOXQ1//CLU//DIO2//TRIM28//UBXN7//NLK//YWHAE//NCOR1//FXYD3//PTPN3//A2M//DHCR24//MAPT//TGFB1//SLC27A2//BIRC7
GO:0016787	hydrolase activity	Molecular function	86	2350	459	15129	1.20622	0.0338256	0.69414	1.47075	TRIM23//GBP2//GNGT1//RAB6A//RAP1GAP//SRPR//TUBB2A//EFTUD2//ARL4C//RAB35//RAB8B//GNL3L//RHOU//CASP8//CASP10//PYCARD//LARS2//ATRX//DCTN1//MYO18A//DNAI2//CFI//PCSK2//PLG//KLK6//HTRA1//PCSK7//KLK8//KLK13//TYSND1//PRSS33//NUDT7//ACPP//DDX3X//ALPI//MCM8//PON3//PON2//CES1//PPME1//CNP//PDE7B//CPS1//C9ORF3//CPA4//SENP8//USP25//ZRANB1//ADAM12//ADAM21//ADAM22//ENTPD5//CHD9//PRUNE//CHRM3//PLCB4//PLCL2//RNASE…
GO:0008175	tRNA methyltransferase activity	Molecular function	2	10	459	15129	6.59216	0.0351758	0.69414	1.45376	TRMT1//NSUN2
GO:0019888	protein phosphatase regulator activity	Molecular function	5	61	459	15129	2.7017	0.0373278	0.69414	1.42797	SET//PPME1//PPP1R14D//IGFBP3//PPP2R2B
GO:0038024	cargo receptor activity	Molecular function	5	61	459	15129	2.7017	0.0373278	0.69414	1.42797	OLR1//LRP1B//CFI//CD163//SCARA3
GO:0003899	DNA-directed RNA polymerase activity	Molecular function	4	42	459	15129	3.13912	0.0377797	0.69414	1.42274	POLR2D//CTDP1//RPAP1//POLR1B
GO:0034062	RNA polymerase activity	Molecular function	4	42	459	15129	3.13912	0.0377797	0.69414	1.42274	POLR2D//CTDP1//RPAP1//POLR1B
GO:0005164	tumor necrosis factor receptor binding	Molecular function	3	25	459	15129	3.95529	0.0389094	0.69414	1.40995	CASP8//TNFSF10//TNFSF13B
GO:0005520	insulin-like growth factor binding	Molecular function	3	25	459	15129	3.95529	0.0389094	0.69414	1.40995	IGFBP3//IGFBP7//HTRA1
GO:0005525	GTP binding	Molecular function	18	377	459	15129	1.57372	0.0393446	0.69414	1.40511	TRIM23//GBP2//GUCY1A3//RAB8A//RAB6A//SRPR//TUBB2A//EFTUD2//ARL4C//RAB35//RHOBTB3//GTPBP8//RAB8B//GNL3L//HHAT//RAB25//RHOU//DOCK11
GO:0016740	transferase activity	Molecular function	65	1730	459	15129	1.23841	0.0397072	0.69414	1.40113	ALG12//IP6K1//OAS1//OAS2//PTDSS2//TRDMT1//PAPD7//POLR2D//CTDP1//RPAP1//POLR1B//PAPSS2//SARDH//BCAT1//GSTA4//NCOA3//CSRP2BP//FTSJD2//QPRT//NAPRT1//STT3A//GALNT3//CDK2//DAPK1//CDK16//PRKAA1//RNASEL//RPS6KB2//CCL2//CDK5R1//CDC42BPB//TRIM28//NLK//SCYL2//PAK3//SGK1//NEK11//CAMKK2//PRKACG//CCND3//GRK6//EPGN//TEC//MPST//TRMT1//ENG//NAT9//NAT10//HS3ST1//METTL16//N6AMT2//ASMTL//PIGA//ST6GALNAC2//B3GNT3//M…
GO:0005041	low-density lipoprotein receptor activity	Molecular function	2	11	459	15129	5.99287	0.0421445	0.723324	1.37526	OLR1//LRP1B
GO:0008173	RNA methyltransferase activity	Molecular function	3	26	459	15129	3.80317	0.0430245	0.723324	1.36628	FTSJD2//TRMT1//NSUN2
GO:0008236	serine-type peptidase activity	Molecular function	10	177	459	15129	1.86219	0.0436805	0.723324	1.35971	CFI//PCSK2//PLG//KLK6//HTRA1//PCSK7//KLK8//KLK13//TYSND1//PRSS33
GO:0017171	serine hydrolase activity	Molecular function	10	179	459	15129	1.84138	0.046527	0.723324	1.33229	CFI//PCSK2//PLG//KLK6//HTRA1//PCSK7//KLK8//KLK13//TYSND1//PRSS33
GO:0051219	phosphoprotein binding	Molecular function	4	45	459	15129	2.92985	0.0468925	0.723324	1.3289	GRB2//PTPN3//YWHAE//SNCA
GO:0052689	carboxylic ester hydrolase activity	Molecular function	7	109	459	15129	2.11675	0.0480443	0.723324	1.31836	LARS2//PON2//PON3//CES1//PPME1//PLA2G16//LIPA
GO:0005509	calcium ion binding	Molecular function	28	664	459	15129	1.38991	0.049503	0.723324	1.30537	CALB1//CDH2//CPS1//DSC3//DTNA//CELSR2//GALNT3//MATN3//NUCB2//PCDH7//PLCB4//RCN2//S100A4//S100A9//S100B//SNCA//CDK5R1//RASGRP2//CAMKK2//ANXA10//PLCL2//DLL1//CALML5//LRP1B//EPDR1//TESC//S100A14//SVEP1
GO:0005251	delayed rectifier potassium channel activity	Molecular function	2	12	459	15129	5.49346	0.0495783	0.723324	1.30471	KCNQ1//KCNS3
GO:0005355	glucose transmembrane transporter activity	Molecular function	2	12	459	15129	5.49346	0.0495783	0.723324	1.30471	SLC2A3//SLC2A6
GO:0051393	alpha-actinin binding	Molecular function	2	12	459	15129	5.49346	0.0495783	0.723324	1.30471	MYPN//ITGB1

## Sheet: KEGG Pathway
#Column "PathwayID" stands for Pathway identifiers used in KEGG
#Column "Definition" stands for the definition of the PathwayID
#Column "OriginalWebSite"stands for The map's website,the nodes with red frame and red symbol are associated with the DE genes, green nodes have no significance
#Column "p-value"
"Fisher-Pvalue" stands for the enrichment p-value of the PathwayID used Fisher's exact test
#Column "SelectionCounts" stands for the Count of the DE genes' entities directly associated with the listed PathwayID
#Column "SelectionSize" stands for the total number of the DE genes' entities
#Column "Count" stands for the count of the chosen background population genes' entities associated with the listed PathwayID
#Column "Size" stands for the total number of chosen background population genes' entities
#Column "FDR" stands for the false discovery rate of the PathwayID
#Column "Enrichment_Score" stands for the Enrichment Score value of the PathwayID, it equals "-log10(Pvalue)"
#Column "GENES" stands for the DE genes associated with the PathwayID
Table S6.Pathway analysis of dysregulated mRNAs
PathwayID	Definition	OriginalWebSite	Fisher-Pvalue	SelectionCounts	SelectionSize	Count	Size	FDR	Enrichment_Score	Genes
hsa05162	Measles - Homo sapiens (human)	http://www.genome.jp/kegg-bin/show_pathway?hsa05162+27113+896+1017+23586+3310+3553+10379+4938+4939+6869+8743+7189	0.000890647	12	210	134	6756	0.151012	3.05029	BBC3//CCND3//CDK2//DDX58//HSPA6//IL1B//IRF9//OAS1//OAS2//TACR1//TNFSF10//TRAF6
hsa05145	Toxoplasmosis - Homo sapiens (human)	http://www.genome.jp/kegg-bin/show_pathway?hsa05145+240+598+79444+841+3112+3310+3688+3918+7040+7189+331	0.00119949	11	210	120	6756	0.151012	2.921	ALOX5//BCL2L1//BIRC7//CASP8//HLA-DOB//HSPA6//ITGB1//LAMC2//TGFB1//TRAF6//XIAP
hsa05140	Leishmaniasis - Homo sapiens (human)	http://www.genome.jp/kegg-bin/show_pathway?hsa05140+718+9103+2214+3112+3553+3688+7040+7189	0.00197187	8	210	74	6756	0.151012	2.70512	C3//FCGR2C//FCGR3A//HLA-DOB//IL1B//ITGB1//TGFB1//TRAF6
hsa05133	Pertussis - Homo sapiens (human)	http://www.genome.jp/kegg-bin/show_pathway?hsa05133+718+51806+1073+3553+3678+3688+29108+7189	0.00214964	8	210	75	6756	0.151012	2.66763	C3//CALML5//CFL2//IL1B//ITGA5//ITGB1//PYCARD//TRAF6
hsa00920	Sulfur metabolism - Homo sapiens (human)	http://www.genome.jp/kegg-bin/show_pathway?hsa00920+4357+9060+58472	0.00302233	3	210	10	6756	0.166784	2.51966	MPST//PAPSS2//SQRDL
hsa04210	Apoptosis - Homo sapiens (human)	http://www.genome.jp/kegg-bin/show_pathway?hsa04210+598+79444+843+841+3553+5568+8743+331	0.00505549	8	210	86	6756	0.166784	2.29624	BCL2L1//BIRC7//CASP10//CASP8//IL1B//PRKACG//TNFSF10//XIAP
hsa05222	Small cell lung cancer - Homo sapiens (human)	http://www.genome.jp/kegg-bin/show_pathway?hsa05222+598+79444+1017+2335+3688+3918+7189+331	0.00505549	8	210	86	6756	0.166784	2.29624	BCL2L1//BIRC7//CDK2//FN1//ITGB1//LAMC2//TRAF6//XIAP
hsa05168	Herpes simplex infection - Homo sapiens (human)	http://www.genome.jp/kegg-bin/show_pathway?hsa05168+718+841+6347+1017+23586+3112+3553+10379+4938+4939+6041+6878+7189	0.00510096	13	210	186	6756	0.166784	2.29235	C3//CASP8//CCL2//CDK2//DDX58//HLA-DOB//IL1B//IRF9//OAS1//OAS2//RNASEL//TAF6//TRAF6
hsa04610	Complement and coagulation cascades - Homo sapiens (human)	http://www.genome.jp/kegg-bin/show_pathway?hsa04610+2+623+718+3426+3827+5340+7450	0.00534185	7	210	69	6756	0.166784	2.27231	A2M//BDKRB1//C3//CFI//KNG1//PLG//VWF
hsa04380	Osteoclast differentiation - Homo sapiens (human)	http://www.genome.jp/kegg-bin/show_pathway?hsa04380+9103+2214+2885+3553+10379+11026+79168+7006+7040+7189	0.00742066	10	210	131	6756	0.20349	2.12956	FCGR2C//FCGR3A//GRB2//IL1B//IRF9//LILRA3//LILRA6//TEC//TGFB1//TRAF6
hsa05150	Staphylococcus aureus infection - Homo sapiens (human)	http://www.genome.jp/kegg-bin/show_pathway?hsa05150+718+3426+9103+2214+3112+5340	0.00813444	6	210	57	6756	0.20349	2.08967	C3//CFI//FCGR2C//FCGR3A//HLA-DOB//PLG
hsa05164	Influenza A - Homo sapiens (human)	http://www.genome.jp/kegg-bin/show_pathway?hsa05164+6347+23586+3112+3310+3553+10379+4938+4939+5340+29108+6041+8743	0.00887948	12	210	177	6756	0.20349	2.05161	CCL2//DDX58//HLA-DOB//HSPA6//IL1B//IRF9//OAS1//OAS2//PLG//PYCARD//RNASEL//TNFSF10
hsa05152	Tuberculosis - Homo sapiens (human)	http://www.genome.jp/kegg-bin/show_pathway?hsa05152+718+51806+843+841+1594+2207+9103+2214+3112+3553+7040+7189	0.00966884	12	210	179	6756	0.20349	2.01463	C3//CALML5//CASP10//CASP8//CYP27B1//FCER1G//FCGR2C//FCGR3A//HLA-DOB//IL1B//TGFB1//TRAF6
hsa05205	Proteoglycans in cancer - Homo sapiens (human)	http://www.genome.jp/kegg-bin/show_pathway?hsa05205+1634+2317+2335+8326+2885+1839+3236+3678+3688+4060+5568+6199+6385+7040	0.0101383	14	210	225	6756	0.20349	1.99404	DCN//FLNB//FN1//FZD9//GRB2//HBEGF//HOXD10//ITGA5//ITGB1//LUM//PRKACG//RPS6KB2//SDC4//TGFB1
hsa05142	Chagas disease (American trypanosomiasis) - Homo sapiens (human)	http://www.genome.jp/kegg-bin/show_pathway?hsa05142+718+841+6347+3553+5332+5521+7040+7189	0.0152934	8	210	104	6756	0.286496	1.8155	C3//CASP8//CCL2//IL1B//PLCB4//PPP2R2B//TGFB1//TRAF6
hsa04115	p53 signaling pathway - Homo sapiens (human)	http://www.genome.jp/kegg-bin/show_pathway?hsa04115+27113+841+896+1017+3486+56475	0.0185392	6	210	68	6756	0.325594	1.73191	BBC3//CASP8//CCND3//CDK2//IGFBP3//RPRM
hsa05160	Hepatitis C - Homo sapiens (human)	http://www.genome.jp/kegg-bin/show_pathway?hsa05160+1366+23586+2885+10379+4938+4939+5521+6041+7189	0.022368	9	210	133	6756	0.335963	1.65037	CLDN7//DDX58//GRB2//IRF9//OAS1//OAS2//PPP2R2B//RNASEL//TRAF6
hsa04064	NF-kappa B signaling pathway - Homo sapiens (human)	http://www.genome.jp/kegg-bin/show_pathway?hsa04064+598+6366+23586+3553+10673+7189+331	0.0226647	7	210	91	6756	0.335963	1.64465	BCL2L1//CCL21//DDX58//IL1B//TNFSF13B//TRAF6//XIAP
hsa00100	Steroid biosynthesis - Homo sapiens (human)	http://www.genome.jp/kegg-bin/show_pathway?hsa00100+1594+1718+3988	0.0228466	3	210	20	6756	0.335963	1.64118	CYP27B1//DHCR24//LIPA
hsa04918	Thyroid hormone synthesis - Homo sapiens (human)	http://www.genome.jp/kegg-bin/show_pathway?hsa04918+481+1081+389434+9601+5332+5568	0.0239119	6	210	72	6756	0.335963	1.62139	ATP1B1//CGA//IYD//PDIA4//PLCB4//PRKACG
hsa05134	Legionellosis - Homo sapiens (human)	http://www.genome.jp/kegg-bin/show_pathway?hsa05134+718+841+3310+3553+29108	0.0273417	5	210	55	6756	0.352455	1.56317	C3//CASP8//HSPA6//IL1B//PYCARD
hsa04971	Gastric acid secretion - Homo sapiens (human)	http://www.genome.jp/kegg-bin/show_pathway?hsa04971+481+51806+1131+3784+5332+5568	0.0285661	6	210	75	6756	0.352455	1.54415	ATP1B1//CALML5//CHRM3//KCNQ1//PLCB4//PRKACG
hsa04010	MAPK signaling pathway - Homo sapiens (human)	http://www.genome.jp/kegg-bin/show_pathway?hsa04010+627+1848+2317+2885+3310+3553+4137+51701+4909+5568+10235+115727+7040+7189	0.0288486	14	210	257	6756	0.352455	1.53987	BDNF//DUSP6//FLNB//GRB2//HSPA6//IL1B//MAPT//NLK//NTF4//PRKACG//RASGRP2//RASGRP4//TGFB1//TRAF6
hsa04621	NOD-like receptor signaling pathway - Homo sapiens (human)	http://www.genome.jp/kegg-bin/show_pathway?hsa04621+841+6347+3553+29108+7189	0.0313244	5	210	57	6756	0.36372	1.50412	CASP8//CCL2//IL1B//PYCARD//TRAF6
hsa04972	Pancreatic secretion - Homo sapiens (human)	http://www.genome.jp/kegg-bin/show_pathway?hsa04972+280+481+1131+9635+3784+5332+4218	0.0323594	7	210	98	6756	0.36372	1.49	AMY2B//ATP1B1//CHRM3//CLCA2//KCNQ1//PLCB4//RAB8A
hsa04151	PI3K-Akt signaling pathway - Homo sapiens (human)	http://www.genome.jp/kegg-bin/show_pathway?hsa04151+598+896+1017+2335+2792+2885+3678+3688+3918+1902+9180+5521+5562+6199+6446+7450+7531	0.0404436	17	210	346	6756	0.437102	1.39315	BCL2L1//CCND3//CDK2//FN1//GNGT1//GRB2//ITGA5//ITGB1//LAMC2//LPAR1//OSMR//PPP2R2B//PRKAA1//RPS6KB2//SGK1//VWF//YWHAE
