# Supplementary material for: Microarray Expression Profiling of Long Non-Coding RNAs Involved in Nasopharyngeal Carcinoma Metastasis
Source: Int J Mol Sci. 2016 Nov 23;17(11):1956. doi: 10.3390/ijms17111956 (PMC5133950; doi:10.3390/ijms17111956)
Supplement: Supplementary file 1 [file ijms-17-01956-s001.zip › ijms-159581-Supplementary Materials/Table S7 Primers used for qRT-PCR.xlsx]

## Sheet: Sheet1
Table S7:Primers used for qRT-PCR
Gene	Forward	Reverse
GAPDH	CCATGAGAAGTATGACAACAGC	ATGGACTGTGGTCATGAGTC
ENST00000448897	AATCAGCCTTTGCCAGAACAC	TTCACATAACTGTCCAAGGCTG
ENST00000510469	ATGGTTGAGAATGCAAGACC	GATGGGCATAGCTATTCCCA
TCONS_00023084	CTGTTCTTTGACCCAGCAATCCA	CACCCAGGCTGACTCATTGCTTGCC
uc.82-	GATGCATATTAATCTAAAACTCAAC	GTTTAAATCAATCAACTGCAAAC
ENST00000493473	ATTAATCTGAGGTGTGGTGCA	ATTGGCCAATGGAATATGAGC
ENST00000470135	ACCTCCTGGAATGCAGCTCACAT	CAATCCTTGGCTTGTAGACTCAT
ENST00000531193	CAGAGAAGATGCTGAGGCAC	TAGTTGGTGTCTTAGCTACGTTG
ENST00000448579	CAATATACCTACAGTTTCCTGGGC	CATATCTGGAAATGGCCCAGG
uc010idt.2	AGGCTGAGGAACTAAGCCAG	GAGTTGGAACCTGGCTAAACTC
NR_048550	TCAGGCTTATAAGGGTGAAGG	CTTTCCGAGTTTCACCATCCT
NR_027301	ATTCTGACACTGTGTCTCCC	ACGCTTTATTACAGTGGCAG
NR_036430	TCAGTTCAAGAAAGACGAGAATCC	TCTGAGGGCAGATTCCTGTC
NR_038311	GAAGGCGGATCCATACAAACAG	CAGAGGAGGGAGGAACTGTG
NR_037676	ATAGCACAAGGAATCAAGCCAGGAG	GGGTCATTGGGTCAGCAAAGTCA
TCONS_00011820	TTCTGATTCAGAAGTTCTGGAGTG	GCTGTTTCTTCCGCTAAAGG
uc022acj.1	GCCTCGCTACCATACTTG	GTTGTCATCATCTATTCTATTCC
ENST00000560097	AGTGACCCGATTTTCCAGCAACG	TAATGCAGCCTCTTGAGCTTGTG
ENST00000560054	CTCGAAATGGCAACGCATATG	GGTGTCTCCAAGATGAGATGC
ENST00000567197	TCACTCCATCTTCACAACCAC	GACTGTGGATCCAGACATCC
uc002vwe.1	GAAGGAAGATGGAGAAATGG	ACGACTTGCTGTTAATACG
ENST00000563602	TGGAGGCTCCAGATTCTAAGG	TTCCTCATAGTTAGAGGCAGTG
uc003zlo.1	TTAGTAACATCCATCTGCTG	AATCATAGACAATAACATTAACAC
ENST00000520819	GAACTTGATCACCTGGCTGAG	AGGATTAAGAACACAGATCCTGG
NR_027242	GCCCTCGTCTACCAGTGGCTCAA	TCTGTCTTTCTCGTTCCCGCTCA
TCONS_00016513	GGGAGTCTGGTAAGCCAGAG	CCAGGATGAAGACCTTTAGGG
ENST00000537269	GGTGACAGTAACCTTCAGGG	ATCTTGCTGCAGCTGTAAAGG
